# Supplementary material for: Genome-wide analyses identify a role for SLC17A4 and AADAT in thyroid hormone regulation
Source: Nat Commun. 2018 Oct 26;9:4455. doi: 10.1038/s41467-018-06356-1 (PMC6203810; doi:10.1038/s41467-018-06356-1)
Supplement: Supplementary file 4 — Supplementary Data 1 [file 41467_2018_6356_MOESM4_ESM.xlsx]

## Sheet: Table S1
Characteristics of the study populations
	Study	ARIC	Asklepios	BBJ*	BHS	CARLA study	CHRIS	CHS	FHS	GARP	GCKD	GOYA Case (Male Obese)	GOYA Cohort (Male Non-Obese)	HBCS	Health2006	InCHIANTI	Inter99	KORA	LBC1921	LBC1936	Leiden Longevity Study	LifeLines	MICROS	Nijmegen Biomedical Study (NBS)	PROSPER	Rotterdam Study I	Rotterdam Study II	Rotterdam Study III	SardiNIA	SHIP	SHIP-Trend	Siblos	TwinsUK	Val Borbera
	Ethnicity	Caucasian	European	Japanese	European	European	European	European Descent	European	European	European	European	European	European	European	European	European	European	European	European	Eropean	European	European	European	European	European	European	European	European	European	European	European	European	European
	Country	USA	Belgium	Japan	Australia	Germany	Italy	USA	USA	Netherlands	Germany	Denmark	Denmark	Finland	Danish	Italy	Danish	Germany	Scotland	Scotland	Netherlands	The Netherlands	Italy	The Netherlands	UK, Ireland and Netherlands	Netherlands	Netherlands	Netherlands	Italy	Germany	Germany	Belgium	United Kingdom	Italy
	Study design	community-based population	longitudinal population study	Hospital-based	Population-based	population-based	Family Population-based	population-based	Family Community-based	Sibling pairs	CKD population	Case-Cohort	Case-Cohort	Population based birth cohort	Population-based	population-based	Population-based	Population-based	Population birth cohort	Population birth cohort	Family Population-based	Population-based	Family Population-based	population-based	RCT, population based	General Population-Based	General Population-Based	General Population-Based	Family Population-based	Population-based	Population-based	population-based brother study	Twins	Family Population-based
	Iodine status	risk of iodine-induced hyperthyroidism	mild iodine deficiency	NA	iodine-sufficient	iodine-sufficient	iodine-sufficient	risk of iodine-induced hyperthyroidism	risk of iodine-induced hyperthyroidism	iodine-sufficient	iodine-sufficient	mild iodine deficiency to iodine-sufficient	mild iodine deficiency to iodine-sufficient	iodine-sufficient	mild iodine deficiency to iodine-sufficient	mild iodine deficiency	mild iodine deficiency	iodine-sufficient	mild to moderate iodine deficiency	mild to moderate iodine deficiency	iodine-sufficient	iodine-sufficient	iodine-sufficient	iodine-sufficient	iodine-sufficient to mild iodine deficiency	iodine-sufficient	iodine-sufficient	iodine-sufficient	mild to moderate iodine deficiency	mild iodine deficiency	mild iodine deficiency	mild iodine deficiency	mild to moderate iodine deficiency	mild iodine deficiency
	Iodine status reference **)	WHO data (multi center study)	WHO data	NA	PMID: 16489900	WHO data	PMID: 28287203	WHO data	WHO data	WHO data	WHO data (multi center study)	WHO data/ governmental iodine fortification program	WHO data/ governmental iodine fortification program	WHO data	WHO data/ governmental iodine fortification program	WHO data	WHO data	PMID: 24496892	PMID: 29083437	PMID: 29083437	WHO data	WHO data	PMID: 28287203	PMID: 16254196	WHO data	WHO data	WHO data	WHO data	PMID: 7868805	PMID: 28941352	PMID: 28941352	WHO data	PMID: 21640375	WHO data
TSH MEASUREMENTS	Sample type	serum	fresh serum	NA	Serum	Serum	Fresh Serum	fasting serum	Frozen Plasma	serum	EDTA Plasma	Fresh Serum	Fresh Serum	Serum	Serum	frozen plasma	Serum	Serum	Fresh Serum	Fresh Serum	Serum	Fresh serum, fasting	Fresh Serum	Serum, non-fasting, taken during the day	serum	Frozen Serum	Frozen Serum	Frozen Serum	Fresh Serum	Nonfasting blood samples taken between 07:00 AM and 04:00 PM, and serum aliquots were prepared for immediate analysis and for storage at -80 °C in the Integrated Research Biobank (Liconic, Liechtenstein)	Nonfasting blood samples taken between 07:00 AM and 04:00 PM, and serum aliquots were prepared for immediate analysis and for storage at -80 °C in the Integrated Research Biobank (Liconic, Liechtenstein)	fresh serum	Serum	Fresh Serum
	Original units	mIU/L	mIU/l	NA	mIU/L	mIU/L	mIU/L	mIU/L	MCIU/ML	mU/L	mU/L	mIU/L	mIU/L	mIU/L	mU/l	mIU/L	mU/l	mU/l	mU/L	mU/L	mIU/L	mU/L	mIU/L	mIU/L	mIU/L	mIU/L	mIU/L	mIU/L	mIU/L	mIU/L	mIU/L	mIU/L	mIU/L	uUI/mL
	Assay	Roche Elecsys 2010, sandwich immunoassay	Roche, Modular E	NA	Siemens, Immulite2000	Flex reagent cartridge	Roche Diagnostics Cobas; Abbott Architect	chemiluminescent immunoassays on the Elecsys 2010 analyzer (Roche Diagnostics, Indianapolis, IN)	chemiluminescence assay,London Diagnostics, Eden Prairie, MN	Modular E170 from Roche	chemiluminesence, Siemens Dimension Vista			AxSYM Ultrasensitive hTSH II (Abbott)	Siemens, Dimension Vista®, chemiluminescence immunoassay	Chemilum Vitros	Siemens, Dimension Vista®, chemiluminescence immunoassay	Immunochemiluminescent procedures (Dimension Vista System, Siemens)	ARCHITECT TSH, Abbott Architect Analyser	ARCHITECT TSH, Abbott Architect Analyser	Modular E170 from Roche	Roche E170 Modular System	Abbott AxSym, microparticle enzyme immunoassay (MEIA)	Immunoluminometric assay on a random-access analyzer (Architect; Abbott Diagnostics Division)	electrochemiluminescence immunodetection method	ECLIA, Roche	ECLIA, Roche	ECLIA, Roche	Siemens, Immulite2000	immunochemiluminescent procedures (Byk Sangtec Diagnostica GmbH, Frankfurt, Germany)	Dimension Vista System, Siemens	Roche, Modular E	Architect, Abbott Diagnostics Division, Modular Analytics E170 Roche Diagnostics	Access Hypersensitive hTSH (Beckman Coulter) AND Siemens Immunolite2000
	TSH reference range	0.61-5.4 mIU/L	0.27-4.2 mIU/L	NA	0.4-4 mIU/L	0.25–2.12	0.4 - 4.0 mIU/L	0.27-4.2 mU/L	0.51–5.0 mU/liter	0.4 - 4.0 mIU/L	0.36-3.74 mIU/L	0.23-6.60	0.005-7.8	NA	0.4-4 mIU/L	0.46-4.68 mIU/L	0.4-4 mIU/L	0.52-3.60 mIU/l	0.5-4.7 mU/L	0.5-4.7 mU/L	0.4 - 4.0 mIU/L	0.4-4.0	0.47 - 4.64 mIU/L	0.34-4.66 mU/L	0.45-4.50 mU/l	0.27-4.20 mIU/L:	0.27-4.20 mIU/L:	0.27-4.20 mIU/L:	0.4-4 mIU/L	0.25 - 2.12 mIU/L	0.49 - 3.29 mIU/L	0.27-4.2 mIU/L	0.4-4 mIU/L (Architect), 0.5-5 mIU/L (E170)	Access Hypersensitive hTSH (Beckman Coulter): 0.34-5.6 uUI/mL; Siemens Immunolite2000: 0.4-4 uUI/mL
	Reference (PMID)	27540046	NA	NA	20097710	15785248	NA	16507804	18073305	23408906	NA			NA	NA	27000328	NA	NA	NA	NA	20018826	23530992	NA	16254196	23554996	NA	NA	NA	18514160	15785248	25452467	NA	17970774/18681828	NA
FT4 MEASUREMENTS	Sample type	serum	fresh serum	NA	Serum	Serum	Fresh Serum	fasting serum	NA	serum	EDTA Plasma	NA	NA	Serum	Serum	Frozen plasma	Serum	Serum	Fresh Serum	Fresh Serum	Serum	Serum, fasting	Fresh Serum	Serum, non-fasting, taken during the day		Frozen Serum	Frozen Serum	Frozen Serum	Fresh Serum	Fresh Serum	Fresh Serum	fresh serum	Serum	NA
	Original units	ng/dL	ng/dl	NA	ng/dl	pmol/L	ng/dl	ng/dL	NA	pmol/L	pmol/L	NA	NA	ng/dl	pmol/l	ng/dL	pmol/l	ng/dl	pmol/L	pmol/L	pmol/L	pmol/L	ng/dl	ng/dl	pmol/l	pmol/L	pmol/L	pmol/L	ng/dl	ng/dl	ng/dl	ng/dl	pmol/L	NA
	Assay	Roche Elecsys 2010, competition immunoassay	Roche, Modular E	NA	Siemens, Immulite2000	Flex reagent cartridge	Roche Diagnostics Cobas; Abbott Architect	chemiluminescent immunoassays on the Elecsys 2010 analyzer (Roche Diagnostics, Indianapolis, IN)	NA	Modular E170 from Roche	competition immunoassay, Siemens Dimension Vista	NA	NA	AxSYM Free T4 (Abbott)	Siemens, Dimension Vista®, chemiluminescence immunoassay	Chemilum Vitros	Siemens, Dimension Vista®, chemiluminescence immunoassay		ARCHITECT Free T4, (Abbott Architect Analyser	ARCHITECT Free T4, (Abbott Architect Analyser	Modular E170 from Roche	Roche E170 Modular System	Abbott AxSym, microparticle enzyme immunoassay (MEIA)	luminescence enzyme immunoassay on a random-access assay system (Vitros ECI; Ortho Clinical Diagnostics)	Central laboratory	ECLIA, Roche	ECLIA, Roche	ECLIA, Roche	Siemens, Immulite2000	immunochemiluminescent procedures (Byk Sangtec Diagnostica GmbH, Frankfurt, Germany)	Dimension Vista System, Siemens	Roche, Modular E	Architect, Abbott Diagnostics Division	NA
	Reference (PMID)	PMID: 27540046	NA	NA	20097710	NA	NA	16507804	NA	NA	NA	NA	NA	NA	NA	27000328	NA	NA	NA	NA	20018826	23530992	NA	16254196	23554996	NA	NA	NA	NA	15785248	25452467	NA	17970774	NA
PARTICIPANTS	Exclusions	exclude individuals under thyroid medication	exclude individuals with thyroid hormones or antithyroid drugs	NA	Exclude individuals under hormone replacement therapy, thyroid surgery	thyroid medication	excluded were individuals under hormone replacement therapy or who had had thyroid surgery	thyroid medication	NA	NA	exclude individuals under any thyroid medication, such as hormone replacement therapy and antithyroid agents	exclude individuals under hormone replacement therapy, thyroid surgery	exclude individuals under hormone replacement therapy, thyroid surgery	Excluding individuals who have had thyroxin treatment and who have had surgery. no exclusions were made regarding out-of-range TSH values	NA	exclude individuals under treatmnent with thyroid hormone, anti-thyroid drugs, amiodarone, lithyium, thyroid surgery	NA	exclude individuals under thyroid medication H03, thyroid surgery	thyroid medication, thyroid surgery	thyroid medication, thyroid surgery	exclude individuals under hormone replacement therapy, thyroid surgery	exclude individuals with thyroid hormones or antithyroid drugs	excluded were individuals under hormone replacement therapy or who had had thyroid surgery	exclude individuals with thyroid surgery	exclude individuals under hormone replacement therapy, thyroid surgery	exclude individuals under hormone replacement therapy, thyroid surgery	exclude individuals under hormone replacement therapy, thyroid surgery	exclude individuals under hormone replacement therapy, thyroid surgery	exclude individuals under hormone replacement therapy, thyroid surgery	exclude individuals under thyroid medication H03, thyroid surgery	exclude individuals under thyroid medication H03, thyroid surgery	exclude individuals with hyperthyroidism, use of thyroid hormones or anti-thyroid drugs, positive TPOAbs	Exclude individuals under hormone replacement therapy, thyroid surgery	exclude individuals under hormone replacement therapy, thyroid surgery
	Participants with TSH for analysis (N, mean, SD)	7358, 2.10, 1.01	2250, 1.50 (1.1-2.1)	NA	4114, 1.41, 0.72	1469, 0.89, 0.86	4116 , 2.02 , 1.32	2064, 3.04, 4.51	2444, 2.10, 2.88	289, 1.928, 0.811	3386, 1.42, 0.71	198, 1.29, 0.76	269, 1.27, 0.87	497, 2.03, 1.51	3363, 1.72, 1.76	1208, 1.86, 4.31	6214, 1.67, 3.53	2213	343, 1.75, 0.67	731, 1.80, 0.67	2187, 1.76, 0.88	4460, 2.57, 2.81	1221, 2.18, 1.60	1685, 1.52, 0.81	4215, 1.91, 0.89	2919, 1.85, 0.88	1731, 1.88, 0.86	2594, 2.03, 0.83	5552 , 1.70 , 0.81	3333, 0.76, 0.37	790, 1.33, 0.58	941, 1.60 (1.2-2.1)	3270, 1.78, 1.61	1541, 1.579, 0.873
	Participants with FT4 for analysis (N, mean, SD)	8107, 1.12, 0.18	2250, 1.30 (1.2-1.4)	NA	4367, 16.02, 2.51	1469, 13.46, 2.29	NA	2051, 1.20, 0.19		290, 15.409, 2.051	3383, 1.07, 0.17	NA	NA	497	3318, 12.38, 1.81	1208, 1.44, 0.35	6230, 15.22, 2.44	2206	343, 14.00, 2.09	731, 15.28, 2.05	2201, 15.25, 2.06	4460, 15.68, 2.26	1221, 0.98, 0.18	1685, 1.05, 0.16	4215, 15.5, 2.13	2919	1729	2593	5552 , 1.28 , 0.20	3328, 0.99, 0.26	NA	941, 1.4, 0.2	2252, 13.76, 2.10	NA
	Cases with hypothyroidism (N)	521	NA	NA	158	NA	NA	290	139	NA	NA	NA	NA	NA	NA	NA	NA	74	34	99	NA	361	96	57	297	315	188	200	336	103	22	0	110	40
	Cases with hyperthyroidism (N)	232	NA	NA	134	NA	NA	34	65	NA	NA	NA	NA	NA	NA	NA	NA	165	66	96	NA	43	35	43	132	76	26	20	230	274	66	0	42	61
	Age ( Mean , SD )	57.1, 5.68	45 (40-45)	NA	50.46, 17.29	64.12, 10.15	44.95 , 16.17	75.7, 5.1	47.54, 9.93	60.320 - 7.468	59.62, 12.20	47.42, 5.22	49.71, 6.17	60.96, 2.84	49.36, 13.05	68.88, 15.52	46.18, 7.93	60.0	79.03, 0.57	67.61, 0.84	59.2, 6.9	51.5, 11.5	45.44, 16.36	60.93, 10.29	75.27 , 3.35	72.50, 7.20	64.76, 7.99	57.18, 6.82	43.18 , 17.85	48.47, 16.25	49.04, 13.56	34 (30-39)	49.31, 13.42	54.07, 18.03903
	Men, (N, %)	3639, 49.5	1144, 50.8	NA	1981, 45.0	835, 61.5	1937 , 47.1	834, 40.4	1173, 48.0	59, 20.3	2609, 77.0	198, 100	269, 100	249, 50.1	1553, 44.7	527, 43.6	3169, 48.6	1037, 46.9	195, 44.0	491, 53	1024, 46.5	1779, 39.9	555, 45.5	842, 49.97	2172, 51.5	1286 (44.1)	848, 49.0	1208, 46.6	2819 , 50.8	1741, 52.24	369, 46.71	1001, 100	252, 6.9	715, 46.4
	Hormone replacement therapy (N)	479	109	NA	NA	-	328	254	NA	NA	732	NA	NA	NA	NA	excluded	NA	NA	NA	NA	NA	NA	71 (excluded before analysis)	NA	NA	0	0	0	430	261	97	0	NA	99
	Grave’s diseas affected (N)	NA	NA	1750 Graves' disease cases and 6426 controls	NA	-	2	NA	NA	NA	NA	NA	NA	NA	NA	excluded	NA	NA	NA	NA	NA	NA	NA	NA	NA	NA	NA	NA	NA	NA	NA	9	NA	0
	% TPOAb positivity (cutoff)	13.2 (34)	10% (35)	NA	15.0 (35)	NA	12.2 (10)	15.3 (>34)	NA	NA	10.0 (34)	NA	NA	NA	NA	NA	NA	NA	NA	NA	NA	NA	NA	NA	NA	NA	NA	NA	11.1 (35)	3.1 (200)	2.9 (200)	5% (35)	17.6 (34) E170, 19.5 (6) Architect	9.3 (50 or 60 depending on kit)
GENOTYPING	Genotyping centre	UT Houston, Human Genetics Center	LGC group (Kbiosciences, UK)	RIKEN Center for Integrative Medical Sciences	PathWest Laboratory Medicine (Australia), Centre National de Genotypage (France)	Department of Pharmaceutical Sciences, University of Basel	Life and Brain, Bonn (Italy)	General Clinical Research Center's Phenotyping/Genotyping Laboratory at Cedars-Sinai	Affymetrix	Rotterdam, The Netherlands	Helmholtz Zentrum München, Germany	Centre National de Ge´notypage (CNG), Evry, France	Centre National de Ge´notypage (CNG), Evry, France	Wellcome Trust Sanger Institute (Cambridge, UK)	Novo Nordisk Foundation Centre for Basic Metabolic Research’s laboratory at Symbion, (Copenhagen, Denmark)	National Institute on Aging	Novo Nordisk Foundation Centre for Basic Metabolic Research’s laboratory at Symbion, (Copenhagen, Denmark)	HelmHoltz Zentrum München, Germany	WTCRF, Edinburgh, UK	WTCRF, Edinburgh, UK	Rotterdam Genotyping Center, The Netherlands / Estonian Biocentre, Genotyping Core Facility, Estonia	UMCG	Life and Brain, Bonn (Italy)	deCODE genetics (Iceland)	Erasmus MC , Rotterdam, the Netherlands	Erasmus University Medical Center (Rotterdam, the Netherlands)	Erasmus University Medical Center (Rotterdam, the Netherlands)	Erasmus University Medical Center (Rotterdam, the Netherlands)	Lanusei, CNR (Sardinia, Italy)	Affymetrix, Inc., USA	Helmholtz Zentrum München, Germany	LGC group (Kbiosciences, UK)	Wellcome Trust Sanger Inst.(UK), CIDR (USA), Centre National de Genotypage (France), Duke University (USA), Helsinki University (Finland)	Genome Analysis Center at Helmholtz Zentrum München - German Research Center for Environmental Health
	Genotyping Array	Affymetrix 6.0	KASPar genotyping services	OmniExpressExome	Illumina 610Q and 660W	TaqMan® (Applied Biosystems, Darmstadt, Germany)	Illumina Human OmniExpressExome	Illumina HumanCNV370-Duo BeadChip	Affymetrix GeneChip Human Mapping 500K Array Set® and 50K Human Gene Focused Panel®	Illumina Human660W	Illumina Omni2.5Exome (only Omni2.5 data were used)	Illumina 610 k quad chip	Illumina 610 k quad chip	Modified Illumina 610k chip	ExomeChip, MetaboChip, iSelectChip	Illumina 550K	ExomeChip, MetaboChip, iSelectChip	Affymetrix SNP 6.0	Illumina 610 Quadv1	Illumina 610 Quadv1	Illumina Human660W and OmniExpress	Illumina Cyto SNP12 v2	Illumina Infinium HumanHap300 v2 SNP bead microarrays	Illumina HumanHapCNV370-Duo BeadChip	Illumina 660K beadchip	Illumina 550 K and 610 K arrays	Illumina 550 K and 610 K arrays	Illumina 550 K and 610 K arrays	ImmunoChip, MetaboChip, OmniExpress, ExomeChip	Affymetrix SNP 6.0	Illumina Omni 2.5	KASPar genotyping services	Illumina TruSeq, Illumina Hap300, Hap550, Hap610	HumanCNV370-Quadv3_C (1664 samples) + HumanOmniExpress-12v1_H (121 samples)
	Genotyping calling algorithm	birdseed	NA	GenomeStudio	Illumina GenomeStudio		GenomeStudio, Z call	Illumina BeadStudio software	Affymetrix BRLMM	Clustering in Genome studio	GenomeStudio	GenCall, Illumina's Genome Studio Software	GenCall, Illumina's Genome Studio Software	Genomestudio	GenomeStudio	Genomestudio	GenomeStudio	Birdseed2	GenomeStudio	GenomeStudio	Illumina GenomeStudio	Illumina Genomestudio	BeadStudio	GenomeStudio	Genome studio	GenomeStudio Genecall	GenomeStudio Genecall	GenomeStudio Genecall	GenomeStudio, Z call	Birdseed2	GenCall v1.0	NA	Illuminus	GenomeStudio, Z call
SAMPLE GENOTYPING QC	Sample call rate	NA	>97%	>98%	>95%	>99%	>99%		>97%	>95%	>97%	>95%	>95%	>95%	>95%	>97%	>95%	>93%	>95%	>95%	>95%	>95%	>98%	≥96%	>98%	≥ 97.5%	≥ 97.5%	≥ 97.5%	>98%	>92%	≥94%	>97%	≥95%	>=90%
	Other exclusions	discrepancies with previous genotypes, sex mismatch, one member of first-degree relative pair, outliers based on outliers based on measures of cryptic relatedness	NA	Closely related individuals	gender mismatch with X chromosomes genotypes	NA	gender mismatch, excess of heterozygosity, excess of mendelian errors	African American excluded, 1908 persons were excluded from genotyping if they had prevalent cardiovascular disease. Other samples were excluded for sex mismatch and discordance with prior genotyping.	sample failures, genotyped sex different from recorded sex, discordance based on pedigree analyses	sample call rate >95%	gender mismatch based on X chromosomes genotypes, heterozygosity outliers, cryptic relatedness and divergent ancestry	gender mismatch, outlying heterozygosity, genetic duplicates, ethnic outliers	gender mismatch, outlying heterozygosity, genetic duplicates, ethnic outliers	Subjects with gender discrepancy were removed (after QC, n = 1720)	gender mismatch with X chromosomes genotypes	Gender mismatch, heterozygosity (>0.3)	gender mismatch with X chromosomes genotypes	missmatch of phenotypic and genetic gender, 5SD from mean heterozygosity rate, comparison with other genotyping of the same individuals (Metabochip, Exome, Omni)	gender mismatch, relatedness, evidence of non-Caucasian descent	gender mismatch, relatedness, evidence of non-Caucasian descent	NA	close relatives (pi-hat>0.4), non-caucasian, sex mismatch	identical (non-twins) samples, X chromosome gender mismatch, excess of heterozygosity	Caucasian ancestry ≥89% (based on Structure analysis)	Discordance between genotyped and recorded sex, excess inter/intra heterozygosity, Non-European ancestry	1) Missing DNA 2) Gender mismatch with typed X-linked markers 3) Excess autosomal heterozygosity > 0.336~FDR>0.1% 4) Duplicates and/or 1st or 2nd degree relatives using IBS probabilities >97% from PLINK 5) Ethnic outliers using IBS distances > 3SD	1) Missing DNA 2) Gender mismatch with typed X-linked markers 3) Excess autosomal heterozygosity > 0.336~FDR>0.1% 4) Duplicates and/or 1st or 2nd degree relatives using IBS probabilities >97% from PLINK 5) Ethnic outliers using IBS distances > 3SD	1) Missing DNA 2) Gender mismatch with typed X-linked markers 3) Excess autosomal heterozygosity > 0.336~FDR>0.1% 4) Duplicates and/or 1st or 2nd degree relatives using IBS probabilities >97% from PLINK 5) Ethnic outliers using IBS distances > 3SD	gender mismatch with X chromosomes genotypes, mistmatch with reported pedigree information	duplicate samples (by IBS) or reported/genotyped gender mismatch	duplicate samples (by IBS) or reported/genotyped gender mismatch	NA	gender mismatch with X chromosomes genotypes	NA
SNP QC	MAF (required)	>0.5%	NA	>0.5%	>1%	>3%	NA	none	>1%	>=1%	>1%	>1%	>1%	>1%	>0%	>0%	>0%	NA	>1%	>1%	>= 1%	>1%	>0.1%	≥1%	>1%				>1% (OmniExpress),>0 (others)	NA	>0%	NA	>0	>1%
	HWE (required)	P>1E-5	P>10-6	P>10-6	P>10-6	p>0,05	P>10^-6	P > 10-5	P>10-6	p>=10-4	P>1E-5	P>10-7	P>10-7	P>10-6	P>1E-6	P>10-6	P>1E-6	NA	P>0.001	P>0.001	P>=10-4	10-4	P>10^-6	P>10-6	P>10-6	P>10-6	P>10-6	P>10-6	P>10-6	P>0.0001	P>0.0001	P>10-6	P>10-6	P>10-6
	CALL RATE (required)	>95%	>97%	>99%	>95%	>99%	>99%	<97%	0.969	>95%	>96%	>98%	>98%	> 95% individuals and markers (99% for markers with MAF < 5%)	>95%	>99%	>95%	>97%	>98%	>98%	>= 95%	>95%	>98%	≥96%	>95%	≥ 97.5%	≥ 97.5%	≥ 97.5%	>98%	>80%	>90%	>97%	>95%	>=90%
	Mendelian Error (exclude if)	NA	NA	NA	NA	na	NA	<=2 duplicate errors or Mendelian inconsistencies (for reference CEPH trios), heterozygote frequency = 0, SNP not found in HapMap.	>1000 occurrence	NA	NA	NA	NA	NA	NA	na	NA	NA	NA	NA	NA	NA	NA	NA	NA	NA	NA	NA	>2% families	NA	NA	NA	NA	NA
	Duplicate Errors (exclude if)	NA	NA	NA	NA	na	NA	<=2 duplicate errors	Any	NA	NA	NA	NA	NA	NA	na	NA	NA	NA	NA	NA	NA	NA	NA	NA	NA	NA	NA	NA	chr:position:type	chr:position:type	NA	NA	NA
	Other	NA	NA	NA	NA	na	NA	none	Not on Chromosome 1-22 and X		NA	NA	NA	NA	NA	na	NA	NA	NA	NA	NA	NA	NA	NA	NA	NA	NA	NA	>2% errors at SNPs genotyped in different arrays	position mapping problem from b36 to b37	position mapping problem from b36 to b37	NA	NA	NA
	SNPs for imputation	682749	NA	508,642 SNPs (only those included in the look-up loci)	521307	na	610883 autosomal markers	306655	412053	512147	1489007	545359 autosomal	545359 autosomal	509947	NA	498838	NA	909622	549692	549692	296,486 autosomal and 6,185 X-linked	257581	303859 autosomal markers and 8890 X chromosome markers	323,414 SNPs	557192				890,542 autosomal markers and 16,325 X-linked	905,910	1,824,743	NA	>303940	332887 (for 1664 individuals with Illumina 370k chip);648130 (for 121 individuals with Illumina OmniExpress 700k)
Imputation	Reference Panel	1000G Phase I	NA	1000G phase1v3 EAS	1000 Genomes	na	1000G Ph1 v3	1000G Phase1 version3, release stamp 2012-11-16	1000G Phase I Version 3 EUR	1000_genomes_HG19_Build37	1000G Phase 3 ver 5	ALL GIANT.phase1_release_v3.20101123.snps_indels_svs.genotypes.refpanel.ALL.vcf.gz.tgz	ALL GIANT.phase1_release_v3.20101123.snps_indels_svs.genotypes.refpanel.ALL.vcf.gz.tgz	1000Gv3	NA	1000Gv3	NA	1000Gv3	1000Gv3 March 2012	1000Gv3 March 2012	1000Gv3	1000G v3	1000G Ph1 v3	1000 genomes phase I version 3	1000Gv3	1000Gv3	1000Gv3	1000Gv3	1000Gv3	1000Gv3	1000Gv3	NA	1000Gv3	1000genomes phase1 integrated version 3
	Build	37	NA	37	37	na	37	37	37	37	37	37	37	37	NA	37	NA	37	37	37	37	37	37	37	37	37	37	37	37	37	37	NA	37	37
	Software for imputation	IMPUTE2	NA	minimac	Minimac	na	minimac 2	MACH	MACH/minimac	Impute_v2	IMPUTE v2.3.1	Mach/minimac	Mach/minimac	IMPUTE2	NA	minimac	NA	IMPUTE	minimac	minimac	IMPUTE version 2.2 (beta)	BEAGLE v.3.1.0	minimac	impute2	IMPUTE	MACH	MACH	MACH	minimac 2	IMPUTE v2.2.2	IMPUTE v2.2.2	NA	IMPUTE2	SHAPEITv2for 1664 individuals with Illumina 370K chip;none for 121 individuals with illumina OmniExpress 700k; IMPUTE version 2.2.2
	Filters	No filtering post imputation	NA	NA	Rsq <0.3	na	none	variance on the allele dosage ≤0.01	none	none	MAF>1% and info > 0.8	None	None	heterozygosity, gender check and relatedness checks	NA	none	NA	NA	none	none	none	MAF>0	none	none	none	Uploaded without filtering	Uploaded without filtering	Uploaded without filtering	none	eur.maf=0	eur.maf=0	NA	Info score <0.4 (imputed)	Call rate filter >0.9; HWE (P-value) filter >10-3; MAF filter >0.01
	SNPs for analysis (imputed and genotyped)	38038523	7	7,742,625 (only those included in the look-up loci)	29777832	na	only replication	38050714	16719908	20526424	9281895	30059051	30059051	39282668	NA	(replication)	NA	NA	40519716	40519716	30,060,786 autosomal	28.681.763 (autosomal)	31326389	38037370	29879342	29,079,054 autosomal, 1,264,876 X-chromosomal	29,079,054 autosomal, 1,264,876 X-chromosomal	29,079,054 autosomal, 1,264,876 X-chromosomal	39340652	17,533,349	17,585,496	7	37426733	38043574
Data Analysis	Adjustments	sex, age, age2, study centers, appropriate PCs	sex, age, age2	NA	sex, age, age2	sex, age, age2	according to replication plan	age, age2, sex, cohort, PCs	sex, age, age2, associated PC	sex, age, age2	sex, age, age2, appropriate PCs	sex, age, age2	sex, age, age2	sex, age, age² and 3 principal components for population stratification	sex, age, age2	age, age2, stie	sex, age, age2	sex, age, age2	sex, age, age2, 4MDS components	sex, age, age2, 4MDS components	sex, age, age2	sex, age, age2, PC1-10	sex, age, age2, study location (+ first 3 PCs for binary traits)	(sex), age, age2	sex, age, age2	sex, age, age2	sex, age, age2	sex, age, age2	sex, age, age2	(sex), age, age2	(sex), age, age2	sex, age, age2	sex, age, age2, assay	sex, age, age2, pca1, pca2, pca3
	Software for analysis (quantitative)	SNPTEST v2.4.1	R	NA	GEMMA	SAS 9.4	EPACTS	R	GWAF	qtassoc	SNPTEST v2.5	Quicktest	Quicktest	SNPTEST	R	mach2qtl	R	SNPTEST	Mach2qtl	Mach2qtl	QT-assoc	PLINK	ProbABEL	QUICKTEST v0.95	SNPtest	ProbABEL	ProbABEL	ProbABEL	EPACTS (qemmax)	QUICKTEST v0.95	QUICKTEST v0.95	R	GEMMA	R, GEMMA SNPTEST v2.4.1
	Software for analysis (case-control)	SNPTEST v2.4.1	R	R	GWAF	SAS 9.4			GWAF	ccassoc	SNPTEST v2.5	NA	NA	SNPTEST		NA		SNPTEST	Mach2dat	Mach2dat		PLINK	ProbABEL	QUICKTEST v0.95	QT-assoc	ProbABEL	ProbABEL	ProbABEL	GWAF	QUICKTEST v0.95	QUICKTEST v0.95	R	GWAF	R, GEMMA SNPTEST v2.4.1
REFERENCES	Reference study description (PMID)	2646917	17446795	26029868; 28190657; 28189464	20097710	16283930	26541195; 28374192	1669507	14819398;474565	15458958	21862458; 25271006	21935397; 26558825	21935397; 26558825	16251536	23615486	11129752	22688545	16032514	14717632 ; 22253310	18053258; 22253310	19682117	18075776	17550581; 17934319	18794855; 16254196; 28082374	10569329; 21977987				16934002; 26366554	20167617	20167617		17254428	19847309
	Study link/ website	https://www2.cscc.unc.edu/aric/	http://www.ncbi.nlm.nih.gov/pubmed/17446795	https://biobankjp.org/english/index.html	www.busseltonhealthstudy	-	http://www.eurac.edu/en/research/health/biomed/projects/Pages/default.aspx	http://www.chs-nhlbi.org/	http://www.framinghamheartstudy.org/	http://www.molepi.nl/research/osteoarthritis	http://www.gckd.de/	NA	NA	http://research.med.helsinki.fi/obesity/Eriksson/default.html	NA	http://inchiantistudy.net/wp/	NA	NA	http://www.lothianbirthcohort.ed.ac.uk/	http://www.lothianbirthcohort.ed.ac.uk/	www.leidenlangleven.nl/en/home	www.lifelines.net	NA	www.nijmegenbiomedischestudie.nl	NA	http://www.epib.nl/research/ergo.htm	http://www.epib.nl/research/ergo.htm	http://www.epib.nl/research/ergo.htm	http://sardinia.nia.nih.gov/	http://ship.community-medicine.de/	http://ship.community-medicine.de/	NA	http://www.twinsuk.ac.uk	NA
*) BBJ was included only in the lookup for Graves' disease.
**) The iodine status based on the WHO data was assessed from: de Benoist B et al., eds. Iodine status worldwide, WHO Global Database on Iodine Deficiency Geneva, World Health Organization, 2004.
