# Supplementary material for: Genome-wide analyses identify a role for SLC17A4 and AADAT in thyroid hormone regulation
Source: Nat Commun. 2018 Oct 26;9:4455. doi: 10.1038/s41467-018-06356-1 (PMC6203810; doi:10.1038/s41467-018-06356-1)
Supplement: Supplementary file 5 — Supplementary Data 2 [file 41467_2018_6356_MOESM5_ESM.xlsx]

## Sheet: Table S2
Genes associated in mice with abnormal thyroid physiology or morphology and which are significant in the TSH and FT4 GWAS after multiple testing correction
variant information						discovery								replication				discovery + replication
gene	rsid	chr	pos	Allele1	Allele2	Freq1	Effect	StdErr	p-value	I2	HetPVal	N	ncohorts	Effect	StdErr	p-value	N	Effect	StdErr	p-value	N	p (heterogeneity)
abnormal thyroid morphology, FT4 GWAS
TPO	rs2071401	2	1417139	t	g	0.0902	0.057	0.0122	3.27e-06	40.3	0.01171	44902	31	0.018343	0.0400218	0.646719	4532	0.0537133	0.0116698	4.16964e-06	49434	0.37059
FOXE1	rs6478437	9	100607497	a	g	0.4023	-0.0705	0.0066	6.136e-27	0	0.6312	49269	33	NA	NA	NA	NA	NA	NA	NA	NA	NA
LHX3	rs4842131	9	139092679	t	c	0.4499	-0.1037	0.0075	7.68e-44	4.4	0.3971	44811	30	NA	NA	NA	NA	NA	NA	NA	NA	NA
abnormal thyroid physiology, FT4 GWAS
DIO1	rs2235544	1	54375570	a	c	0.5221	0.1387	0.0065	4.2e-101	0	0.8332	49269	33	NA	NA	NA	NA	NA	NA	NA	NA	NA
TPO	rs2071401	2	1417139	t	g	0.0902	0.057	0.0122	3.27e-06	40.3	0.01171	44902	31	0.018343	0.0400218	0.646719	4532	0.0537133	0.0116698	4.16964e-06	49434	0.37059
TRHR	rs3110038	8	110097843	t	c	0.4709	-0.0332	0.0066	4.097e-07	0	0.6435	48611	33	-0.0435866	0.0208456	0.0365351	4532	-0.0341463	0.00629216	5.73705e-08	53143	0.455959
GLIS3	rs10119187	9	4223660	t	c	0.8138	0.0497	0.0085	4.106e-09	15.9	0.2127	49269	33	NA	NA	NA	NA	NA	NA	NA	NA	NA
LHX3	rs4842131	9	139092679	t	c	0.4499	-0.1037	0.0075	7.68e-44	4.4	0.3971	44811	30	NA	NA	NA	NA	NA	NA	NA	NA	NA
NCOR1	rs11078333	17	16049626	a	t	0.5307	0.0513	0.0072	9.908e-13	0	0.6376	49269	33	NA	NA	NA	NA	NA	NA	NA	NA	NA
abnormal thyroid morphology, TSH GWAS
TPO	rs9678281	2	1418192	c	g	0.6193	-0.0393	0.0073	8.209e-08	11.4	0.2753	52047	36	-0.0349789	0.0157834	0.0266785	9011	-0.0385385	0.00662565	6.00672e-09	61058	0.617444
CGA	rs6924373	6	87804222	a	g	0.7201	-0.0347	0.0067	2.32e-07	0	0.7279	54288	37	-0.0331687	0.0162309	0.0409978	9011	-0.0344771	0.0061931	2.59144e-08	63299	0.322572
TG	rs78775620	8	133881471	t	c	0.0256	-0.1719	0.0228	4.78e-14	37.5	0.01349	48736	36	NA	NA	NA	NA	NA	NA	NA	NA	NA
FOXE1	rs1867278	9	100615949	a	c	0.5843	0.0294	0.0062	1.92e-06	58.8	3.73e-06	54288	37	-0.0036926	0.0144399	0.798165	9011	0.0242488	0.00569706	2.07764e-05	63299	0.0114965
TSHR	rs12893151	14	81619945	a	c	0.216	-0.0624	0.0078	1.024e-15	28.2	0.05922	54288	37	NA	NA	NA	NA	NA	NA	NA	NA	NA
abnormal thyroid physiology, TSH GWAS
TPO	rs9678281	2	1418192	c	g	0.6193	-0.0393	0.0073	8.209e-08	11.4	0.2753	52047	36	-0.0349789	0.0157834	0.0266785	9011	-0.0385385	0.00662565	6.00672e-09	61058	0.617444
CGA	rs6924373	6	87804222	a	g	0.7201	-0.0347	0.0067	2.32e-07	0	0.7279	54288	37	-0.0331687	0.0162309	0.0409978	9011	-0.0344771	0.0061931	2.59144e-08	63299	0.322572
GLIS3	rs10814915	9	4290544	t	c	0.4438	0.0421	0.0061	5.06e-12	6.4	0.3584	54288	37	NA	NA	NA	NA	NA	NA	NA	NA	NA
TSHR	rs12893151	14	81619945	a	c	0.216	-0.0624	0.0078	1.024e-15	28.2	0.05922	54288	37	NA	NA	NA	NA	NA	NA	NA	NA	NA
genes and p-values marked as bold were genome-wide significant in the combined stage, but not after the GWAS discovery stage. I2 indicates the percentage of total variation across studies that is due to heterogeneity.
