# Supplementary material for: Genome-wide analyses identify a role for SLC17A4 and AADAT in thyroid hormone regulation
Source: Nat Commun. 2018 Oct 26;9:4455. doi: 10.1038/s41467-018-06356-1 (PMC6203810; doi:10.1038/s41467-018-06356-1)
Supplement: Supplementary file 6 — Supplementary Data 3 [file 41467_2018_6356_MOESM6_ESM.xlsx]

## Sheet: Table S3
eQTL lookup results
QuerySnpId from TH GWAS studies	QueryRSId from TH GWAS studies	Primarily associated phenotype	corresponding eQTL	LD (r2)	QtlType	ProjectId	PubMedId or website	Year	PopId	SampleSize	TissueType	CellType	AllelesTags	Effect Allele	Statistics	Score (pvalue or Bayes factor)	FDR	eQTL_gene	eQTL_gene type	Locus Annotation based on genomic position	assessed allele for the eQTL and the corresponding direction of effects in gene expression and phenotypes. Format is: allele;EXP:dir/TSH:dir/incTSH:dir/FT4:dir	PvalueTSH/PvalueincTSH/PvalueFT4
1:108357391	rs17020122	TSH	#rs78495697:108355719:C:T	1	cisEqtl	Gtex_Significant.V6	gtexportal.org/	2015	EUR	278	Thyroid	Thyroid	C/T	T	beta=1.28168220057694	Pvalue=1.75081479526428e-27	NA	VAV3	protein_coding	VAV3	T;EXP:+/TSH:+/incTSH:+/FT4:-	TSH:9.278e-20/incTSH:2.56e-14/FT4:0.1426
1:108357391	rs17020122	TSH	#rs77475507:108362107:C:A	0.969952	cisEqtl	Gtex_Significant.V6	gtexportal.org/	2015	EUR	278	Thyroid	Thyroid	C/A	A	beta=0.79670389623865	Pvalue=1.23673852018834e-06	NA	VAV3-AS1	antisense	VAV3	A;EXP:+/TSH:+/incTSH:+/FT4:-	TSH:8.439e-20/incTSH:8.21e-14/FT4:0.1624
1:19771438	rs12089835	TSH	#rs10753559:19698026:A:G	0.883911	cisEqtl	FairfaxEtAl2014	24604202	2014	EUR	261	Blood	Monocytes_Lps2Hrs_TopVarV1	NA	NA	Tstat=5.535357711	Pvalue=9.88E-08	2.63E-05	NBL1	protein_coding	CAPZB	?	?
1:19771438	rs12089835	TSH	#rs10753559:19698026:A:G	0.883911	cisEqtl	FairfaxEtAl2014	24604202	2014	EUR	261	Blood	Monocytes_Lps2Hrs_TopVarV1	NA	NA	Tstat=5.859671923	Pvalue=1.93E-08	5.91E-06	NBL1	protein_coding	CAPZB	?	?
1:19771438	rs12089835	TSH	#rs10753559:19698026:A:G	0.883911	cisEqtl	FairfaxEtAl2014	24604202	2014	EUR	261	Blood	Monocytes_Lps2Hrs_TopVarV2	NA	NA	Tstat=7.369263839	Pvalue=Pvalue=3.47E-12	1.65E-09	NBL1	protein_coding	CAPZB	?	?
1:19771438	rs12089835	TSH	#rs10753559:19698026:A:G	0.883911	cisEqtl	FairfaxEtAl2014	24604202	2014	EUR	261	Blood	Monocytes_Lps2Hrs_TopVarV2	NA	NA	Tstat=7.113774324	Pvalue=Pvalue=1.59E-11	6.81E-09	NBL1	protein_coding	CAPZB	?	?
1:19771438	rs12089835	TSH	#rs10753559:19698026:A:G	0.883911	cisEqtl	FairfaxEtAl2014	24604202	2014	EUR	322	Blood	Monocytes_Lps24Hrs_TopVar2	NA	NA	Tstat=8.354553158	Pvalue=3.09E-15	1.30E-12	NBL1	protein_coding	CAPZB	?	?
1:19771438	rs12089835	TSH	#rs10753559:19698026:A:G	0.883911	cisEqtl	FairfaxEtAl2014	24604202	2014	EUR	322	Blood	Monocytes_Lps24Hrs_TopVarV1	NA	NA	Tstat=10.51277422	Pvalue=8.74E-21	1.21E-17	CAPZB	protein_coding	CAPZB	?	?
1:19771438	rs12089835	TSH	#rs10753559:19698026:A:G	0.883911	cisEqtl	FairfaxEtAl2014	24604202	2014	EUR	322	Blood	Monocytes_Lps24Hrs_TopVarV1	NA	NA	Tstat=8.193431859	Pvalue=3.23E-14	2.18E-11	NBL1	protein_coding	CAPZB	?	?
1:19771438	rs12089835	TSH	#rs10753559:19698026:A:G	0.883911	cisEqtl	FairfaxEtAl2014	24604202	2014	EUR	322	Blood	Monocytes_Lps24Hrs_TopVarV1	NA	NA	Tstat=6.783119934	Pvalue=1.36E-10	5.49E-08	NBL1	protein_coding	CAPZB	?	?
1:19771438	rs12089835	TSH	#rs1566531:19727896:G:A	0.896752	cisEqtl	FairfaxEtAl2014	24604202	2014	EUR	322	Blood	Monocytes_Lps24Hrs_TopVar2	NA	NA	Tstat=11.65643855	Pvalue=7.34E-26	7.63E-23	CAPZB	protein_coding	CAPZB	?	?
1:19771438	rs12089835	TSH	#rs12036866:19751333:T:C	0.946968	cisEqtl	FairfaxEtAl2014	24604202	2014	EUR	261	Blood	Monocytes_Lps2Hrs_TopVarV1	NA	NA	Tstat=5.329880629	Pvalue=2.69E-07	6.49E-05	NBL1	protein_coding	CAPZB	?	?
1:19771438	rs12089835	TSH	#rs12036866:19751333:T:C	0.946968	cisEqtl	FairfaxEtAl2014	24604202	2014	EUR	261	Blood	Monocytes_Lps2Hrs_TopVarV1	NA	NA	Tstat=6.084505327	Pvalue=6.03E-09	2.03E-06	NBL1	protein_coding	CAPZB	?	?
1:19771438	rs12089835	TSH	#rs12036866:19751333:T:C	0.946968	cisEqtl	FairfaxEtAl2014	24604202	2014	EUR	322	Blood	Monocytes_Lps24Hrs_TopVar2	NA	NA	Tstat=9.258101427	Pvalue=5.63E-18	3.14E-15	NBL1	protein_coding	CAPZB	?	?
1:19771438	rs12089835	TSH	#rs12036866:19751333:T:C	0.946968	cisEqtl	FairfaxEtAl2014	24604202	2014	EUR	322	Blood	Monocytes_Lps24Hrs_TopVarV1	NA	NA	Tstat=8.50989997	Pvalue=4.48E-15	3.36E-12	NBL1	protein_coding	CAPZB	?	?
1:19771438	rs12089835	TSH	#rs12036866:19751333:T:C	0.946968	cisEqtl	FairfaxEtAl2014	24604202	2014	EUR	322	Blood	Monocytes_Lps24Hrs_TopVarV1	NA	NA	Tstat=6.768508701	Pvalue=1.47E-10	5.92E-08	NBL1	protein_coding	CAPZB	?	?
1:54369674	rs12033572	FT4	#rs2294510:54359922:C:T	0.833822	cisEqtl	Gtex_Significant.V6	gtexportal.org/	2015	EUR	157	Testis	Testis	C/T	T	beta=0.849093255171161	Pvalue=3.22682942834475e-10	NA	YIPF1	protein_coding	DIO1	T;EXP:+/TSH:-/incTSH:-/FT4:+	TSH:0.3747/incTSH:0.4185/FT4:1.834e-10
1:54369674	rs12033572	FT4	#rs12033572:54369674:G:C	1	cisEqTL	SardeQTL	28394350	2017	EUR	684	Blood	PBMC	G/C	G	beta=0.496	Pvalue=7.119e-06	NA	YIPF1	protein_coding	DIO1	G;EXP:+/TSH:+/incTSH:+/FT4:-	TSH:0.3771/incTSH:0.6297/FT4:1.445e-11
10:101283330	rs200574439	TSH	#rs10748781:101283330:C:A	1	cisEqtl	Gtex_Significant.V6	gtexportal.org/	2015	EUR	278	Thyroid	Thyroid	C/A	A	beta=-0.452183980810553	Pvalue=8.46762642332095e-09	NA	NKX2-3	protein_coding	RP11-129J12.1	A;EXP:-/TSH:-/incTSH:-/FT4:+	TSH:3.689e-13/incTSH:0.000139/FT4:0.006909
11:115045237	rs4445669	TSH	#rs11605461:115053011:A:G	0.899208	cisEqtl	Gtex_Significant.V6	gtexportal.org/	2015	EUR	278	Thyroid	Thyroid	A/G	G	beta=0.989609445051821	Pvalue=2.09296564969235e-64	NA	CADM1	protein_coding	CADM1	G;EXP:+/TSH:+/incTSH:+/FT4:-	TSH:1.837e-10/incTSH:0.1968/FT4:0.092
11:115045237	rs4445669	TSH	#rs4936322:115061533:T:C	0.845098	cisEqtl	FehrmannEtAl2011	21829388	2011	Eur	1469	Blood	WholeBlood	A/G	G	r2=0.16|0.26	Pvalue=7.8E-12	NA	CADM1	protein_coding	CAM1	?	?
11:45228686	rs12284404	TSH	#rs11038350:45221963:C:G	0.964246	cis_gene_Eqtl	BIOSQTL___Zhernakova	27918533	2016	Dutch	2116	Blood	Whole_Blood	C/G	G	ZScore=5.1679838	Pvalue=2.37E-07	2.04E-04	PRDM11	protein_coding	PRDM11	G;EXP:+/TSH:-/incTSH:+/FT4:+	TSH:2.252e-20/incTSH:0.8439/FT4:0.4533
11:45228686	rs12284404	TSH	#rs11038350:45221963:C:G	0.964246	cis_gene_Eqtl_interactions	BIOSQTL___Zhernakova	27918533	2016	Dutch	2116	Blood	Whole_Blood	C/G	G	ZScore=5.1679838	Pvalue=2.37E-07	2.04E-04	PRDM11	protein_coding	PRDM11	G;EXP:+/TSH:-/incTSH:+/FT4:+	TSH:2.252e-20/incTSH:0.8439/FT4:0.4533
11:45228686	rs12284404	TSH	#rs17723470:45227567:C:T	1	cisEqtl	Gtex_Significant.V6	gtexportal.org/	2015	EUR	278	Thyroid	Thyroid	C/T	T	beta=0.890725844296132	Pvalue=2.92707194988786e-38	NA	SYT13	protein_coding	PRDM11	T;EXP:+/TSH:-/incTSH:+/FT4:+	TSH:4.754e-22/incTSH:0.9342/FT4:0.4678
11:45228686	rs12284404	TSH	#rs7940871:45227830:C:T	0.875248	cisEqtl	PritchardDB___Dimas2009	19644074	2009	EUR	75	Blood	lymphocyte	NA	NA	NA	Pvalue=1.34617e-05	NA	PRDM11	protein_coding	PRDM11	?	?
11:45228686	rs12284404	TSH	#rs11038357:45237858:T:A	1	cisEqtl	Gtex_Significant.V6	gtexportal.org/	2015	EUR	278	Thyroid	Thyroid	T/A	A	beta=0.435771394441255	Pvalue=2.27165780409453e-08	NA	CTD-2560E9.3	antisense	PRDM11	A;EXP:+/TSH:-/incTSH:+/FT4:+	TSH:3.244e-22/incTSH:0.9058/FT4:0.4591
11:45228686	rs12284404	TSH	#rs34046670:45237873:GC:G	1	cisEqtl	Gtex_Significant.V6	gtexportal.org/	2015	EUR	278	Thyroid	Thyroid	GC/G	G	beta=0.554093280214945	Pvalue=7.99422481232429e-25	NA	PRDM11	protein_coding	PRDM11	? [[ A;EXP:+/TSH:-/	? [[TSH: 5.6e-21/
11:47737501	rs11039355	FT4	#rs35184771:47475189:G:T	0.928241	cisEqtl	Gtex_Significant.V6	gtexportal.org/	2015	EUR	185	Adipose_Tissue	Adipose_Visceral_Omentum	G/T	T	beta=-0.481930347842875	Pvalue=3.19009828899936e-09	NA	C1QTNF4	protein_coding	AGBL2	T;EXP:-/TSH:-/incTSH:+/FT4:-	TSH:0.7601/incTSH:0.0001982/FT4:9.013e-08
11:47737501	rs11039355	FT4	#rs35189700:47522874:CAGA:C	0.928663	cisEqtl	Gtex_Significant.V6	gtexportal.org/	2015	EUR	361	Muscle	Muscle_Skeletal	CAGA/C	C	beta=0.213215394923219	Pvalue=3.49800255759484e-09	NA	MTCH2	protein_coding	AGBL2	?	?
11:47737501	rs11039355	FT4	#rs11605348:47606483:G:A	0.904743	cisEqtl	Gtex_Significant.V6	gtexportal.org/	2015	EUR	218	Esophagus	Esophagus_Muscularis	G/A	A	beta=0.167015559945738	Pvalue=1.53916612880153e-07	NA	MTCH2	protein_coding	AGBL2	A;EXP:+/TSH:-/incTSH:+/FT4:-	TSH:0.7207/incTSH:0.0001677/FT4:1.033e-07
11:47737501	rs11039355	FT4	#rs11605348:47606483:G:A	0.904743	cisEqtl	Gtex_Significant.V6	gtexportal.org/	2015	EUR	278	Lung	Lung	G/A	A	beta=-0.665291495046798	Pvalue=1.0205631374377e-24	NA	C1QTNF4	protein_coding	AGBL2	A;EXP:-/TSH:-/incTSH:+/FT4:-	TSH:0.7207/incTSH:0.0001677/FT4:1.033e-07
11:47737501	rs11039355	FT4	#rs11605348:47606483:G:A	0.904743	cisEqtl	Gtex_Significant.V6	gtexportal.org/	2015	EUR	298	Adipose_Tissue	Adipose_Subcutaneous	G/A	A	beta=-0.636230666641158	Pvalue=1.48226201551296e-32	NA	C1QTNF4	protein_coding	AGBL2	A;EXP:-/TSH:-/incTSH:+/FT4:-	TSH:0.7207/incTSH:0.0001677/FT4:1.033e-07
11:47737501	rs11039355	FT4	#rs35624992:47615798:G:C	0.95216	cisEqtl	Gtex_Significant.V6	gtexportal.org/	2015	EUR	338	Blood	Whole_Blood	G/C	C	beta=-0.603697759854377	Pvalue=1.15689390111148e-16	NA	C1QTNF4	protein_coding	AGBL2	C;EXP:-/TSH:-/incTSH:+/FT4:-	TSH:0.8951/incTSH:0.0001368/FT4:2.044e-07
11:47737501	rs11039355	FT4	#rs12419692:47624714:C:A	0.948382	cisEqtl	WestraEtAl2013	24013639	2013	-	5311	Blood	WholeBlood	C/A	A	Zscore=Zscore=2.538251|4.675266|2.430187|0.5118458|1.2959907|0.29258466|2.6719413|-0.4779899|-	Pvalue=7.038642430349226E-9	0.0	CELF1	protein_coding	AGBL2	?	?
11:47737501	rs11039355	FT4	#rs3817335:47643891:T:A	0.944168	cisEqtl	PritchardDB___Innocenti2011	21637794	2011	European|African|unspecified-504|23|5	532	Liver	Liver	NA	NA	NA	LogBayesFactor=28.316	NA	MTCH2	protein_coding	AGBL2	?	?
11:47737501	rs11039355	FT4	#rs3817335:47643891:T:A	0.944168	cisEqtl	PritchardDB___Veyrieras2008	18846210	2008	Multipop.	210	Blood	LCLs	NA	NA	NA	PosteriorProbability=3.387316e-01	NA	C1QTNF4	protein_coding	AGBL2	?	?
11:47737501	rs11039355	FT4	#rs4752856:47648042:G:A	0.95216	cis_gene_Eqtl	BIOSQTL___Zhernakova	27918533	2016	Dutch	2116	Blood	Whole_Blood	G/A	A	ZScore=8.613133	Pvalue=7.12E-18	0	MTCH2	protein_coding	AGBL2	A;EXP:+/TSH:-/incTSH:+/FT4:-	TSH:0.7266/incTSH:0.0001023/FT4:7.138e-08
11:47737501	rs11039355	FT4	#rs4752856:47648042:G:A	0.95216	cis_gene_Eqtl_interactions	BIOSQTL___Zhernakova	27918533	2016	Dutch	2116	Blood	Whole_Blood	G/A	A	ZScore=8.613133	Pvalue=7.12E-18	0	MTCH2	protein_coding	AGBL2	A;EXP:+/TSH:-/incTSH:+/FT4:-	TSH:0.7266/incTSH:0.0001023/FT4:7.138e-08
11:47737501	rs11039355	FT4	#rs12794570:47658314:C:T	0.95216	cisEqtl	PritchardDB___Innocenti2011	21637794	2011	European|African|unspecified-504|23|5	532	Liver	Liver	NA	NA	NA	LogBayesFactor=3.506	NA	C1QTNF4	protein_coding	AGBL2	?	?
11:47737501	rs11039355	FT4	#rs10838738:47663049:A:G	0.95216	cisEqtl	FehrmannEtAl2011	21829388	2011	Eur	1469	Blood	WholeBlood	A/G	G	r2=-0.18|-0.44	Pvalue=4.6E-18	NA	C1QTNF4	protein_coding	AGBL2	?	?
11:47737501	rs11039355	FT4	#rs10838738:47663049:A:G	0.95216	cisEqtl	FehrmannEtAl2011	21829388	2011	Eur	1469	Blood	WholeBlood	A/G	G	r2=-0.18|-0.44	Pvalue=4.6E-18	NA	FAM180B	protein_coding	AGBL2	?	?
11:47737501	rs11039355	FT4	#rs10838738:47663049:A:G	0.95216	cisEqtl	PritchardDB___Schadt2008	18462017	2008	EUR	427	Liver	Liver	NA	NA	NA	Pvalue=0.00290001	NA	MTCH2	protein_coding	AGBL2	?	?
11:47737501	rs11039355	FT4	#rs10838738:47663049:A:G	0.95216	cisEqtl	PritchardDB___Schadt2008	18462017	2008	EUR	427	Liver	Liver	NA	NA	NA	Pvalue=0.00244	NA	MYBPC3	protein_coding	AGBL2	?	?
11:47737501	rs11039355	FT4	#rs10838738:47663049:A:G	0.95216	cis_gene_Eqtl	BIOSQTL___Zhernakova	27918533	2016	Dutch	2116	Blood	Whole_Blood	A/G	G	ZScore=-31.3782772	Pvalue=3.99E-216	0	C1QTNF4	protein_coding	AGBL2	G;EXP:-/TSH:-/incTSH:+/FT4:-	TSH:0.7403/incTSH:9.375e-05/FT4:8.666e-08
11:47737501	rs11039355	FT4	#rs10838738:47663049:A:G	0.95216	cis_gene_Eqtl_interactions	BIOSQTL___Zhernakova	27918533	2016	Dutch	2116	Blood	Whole_Blood	A/G	G	ZScore=-31.3782772	Pvalue=3.99E-216	0	C1QTNF4	protein_coding	AGBL2	G;EXP:-/TSH:-/incTSH:+/FT4:-	TSH:0.7403/incTSH:9.375e-05/FT4:8.666e-08
11:47737501	rs11039355	FT4	#rs11039327:47674084:A:T	0.983884	cisEqtl	Gtex_Significant.V6	gtexportal.org/	2015	EUR	302	Skin	Skin_Sun_Exposed_Lower_leg	A/T	T	beta=-0.747820434169837	Pvalue=3.21847176763854e-34	NA	C1QTNF4	protein_coding	AGBL2	T;EXP:-/TSH:-/incTSH:+/FT4:-	TSH:0.6392/incTSH:0.0001641/FT4:6.562e-08
11:47737501	rs11039355	FT4	#rs10128705:47699883:T:C	0.984057	cis_gene_Eqtl	BIOSQTL___Zhernakova	27918533	2016	Dutch	2116	Blood	Whole_Blood	T/C	C	ZScore=-7.1595261	Pvalue=8.09E-13	0	Y_RNA	misc_RNA	AGBL2	C;EXP:-/TSH:-/incTSH:+/FT4:-	TSH:0.4796/incTSH:0.001461/FT4:3.793e-07
11:47737501	rs11039355	FT4	#rs10128705:47699883:T:C	0.984057	cis_gene_Eqtl_interactions	BIOSQTL___Zhernakova	27918533	2016	Dutch	2116	Blood	Whole_Blood	T/C	C	ZScore=-7.1595261	Pvalue=8.09E-13	0	Y_RNA	misc_RNA	AGBL2	C;EXP:-/TSH:-/incTSH:+/FT4:-	TSH:0.4796/incTSH:0.001461/FT4:3.793e-07
11:47737501	rs11039355	FT4	#rs11039342:47716975:C:A	0.995964	cisEqtl	Gtex_Significant.V6	gtexportal.org/	2015	EUR	285	Blood_Vessel	Artery_Tibial	C/A	A	beta=-0.449622585984213	Pvalue=6.29237755000936e-13	NA	C1QTNF4	protein_coding	AGBL2	A;EXP:-/TSH:-/incTSH:+/FT4:-	TSH:0.6374/incTSH:0.0001686/FT4:5.52e-08
11:47737501	rs11039355	FT4	#rs11823949:47723512:G:A	0.995964	cisEqtl	Gtex_Significant.V6	gtexportal.org/	2015	EUR	97	Liver	Liver	G/A	A	beta=-0.747492327179771	Pvalue=6.18159385350698e-10	NA	C1QTNF4	protein_coding	AGBL2	A;EXP:-/TSH:-/incTSH:+/FT4:-	TSH:0.5618/incTSH:0.000495/FT4:9.815e-07
11:47737501	rs11039355	FT4	#rs11602339:47761471:C:T	1	cisEqtl	Gtex_Significant.V6	gtexportal.org/	2015	EUR	159	Heart	Heart_Atrial_Appendage	C/T	T	beta=-0.696185408186156	Pvalue=3.64244166129454e-11	NA	C1QTNF4	protein_coding	AGBL2	T;EXP:-/TSH:-/incTSH:+/FT4:-	TSH:0.693/incTSH:0.0001633/FT4:6.527e-08
11:47737501	rs11039355	FT4	#rs2290850:47807774:T:C	0.987957	cisEqtl	FehrmannEtAl2011	21829388	2011	Eur	1469	Blood	WholeBlood	A/G	G	r2=-0.1	Pvalue=8.1E-04	NA	C1QTNF4	protein_coding	AGBL2	?	?
11:47737501	rs11039355	FT4	#rs11605774:47832793:G:A	0.995964	cisEqtl	PritchardDB___Gaffney2012	22293038	2012	CEU|YRI|CHB|JPT	210	Blood	LCLs	NA	NA	NA	PosteriorProbability=0.76261535	NA	NUP160	protein_coding	AGBL2	?	?
11:47737501	rs11039355	FT4	# rs12785833:47936062	0.995964	cisEqtl	Gtex.V6p.egenes_ALL	gtexportal.org/	2015	EUR	97	Liver	Liver	T/C	T	beta=2.21027e-06	Pvalue=7.24661e-10	Qvalue=6.24634e-05	C1QTNF4	protein_coding	AGBL2	T;EXP:+/TSH:+/incTSH:-/FT4+	0.795/0.0001653/5.307e-08
11:47737501	rs11039355	FT4	#rs11039348:47728617:G:A	1	cisEqTL	SardeQTL	28394350	2017	EUR	684	Blood	PBMC	G/A	G	beta=-0.768	Pvalue=1.102e-33	NA	SLC39A13	protein_coding	AGBL2	G;EXP:-/TSH:+/incTSH:-/FT4:+	TSH:0.6181/incTSH:0.0001218/FT4:1.745e-07
12:111973358	rs597808	hypothyroidism	#rs3184504:111884608:T:C	0.976382	transEqtl	WestraEtAl2013	24013639	2013	-	5311	Blood	WholeBlood	T/C	T	Zscore=1.0435899496078491|1.9544336795806885|3.4203457832336426|2.086886167526245|2.3467657566070557|2.415031671524048|2.1749870777130127|-0.9859862923622131|0.062227457761764526	Pvalue=1.720365090023578E-8	0.002944062806673209|0.0031413612565445027	GBP2	protein_coding	ATXN2	?	?
12:111973358	rs597808	hypothyroidism	#rs3184504:111884608:T:C	0.976382	transEqtl	BloodQTLSbrowser___WestraEtAl2013	24013639	2013	-	5311	Blood	Whole_Blood	T/C	T	Zscore=2.808145523071289|3.8892555236816406|0.9499824047088623|-|2.291354179382324|0.09002260118722916|2.199800729751587|-0.15276293456554413|1.094363808631897	Pvalue=2.984867135367768E-7	Qvalue=0.030197682344921605|0.03184759166067577	GBP1	protein_coding	ATXN2	T;EXP:+/TSH:+/incTSH:+/FT4:+	0.000000482/3.477e-11/0.05383
12:111973358	rs597808	hypothyroidism	r#rs653178:112007756	0.96853	transEqtl	BloodQTLSbrowser___WestraEtAl2013	24013639	2013	-	5311	Blood	Whole_Blood	T/C	C	Zscore=-2.8681678771972656|-1.3953440189361572|-3.349499225616455|-|-|-2.3242573738098145|-0.616791307926178|1.4638628959655762|-2.3637654781341553	Pvalue=8.436035423885746E-7	Qvalue=0.07220943613348677|0.07578502415458938	IL8	protein_coding	ATXN2	C;EXP:-/TSH:+/incTSH:+/FT4:-	0.0000007247/9.576e-12/0.04648
12:111973358	rs597808	hypothyroidism	#rs3184504:111884608:T:C	0.976382	transEqtl	BloodQTLSbrowser___WestraEtAl2013	24013639	2013	-	5311	Blood	Whole_Blood	T/C	T	Zscore=3.318917989730835|0.8679444193840027|3.1370797157287598|2.193847894668579|1.4616559743881226|1.1485310792922974|1.0612061023712158|0.46520885825157166|1.7244516611099243	Pvalue=2.0036352580495783E-7	Qvalue=0.021506154960173787|0.02270642201834862	UPP1	protein_coding	ATXN2	T;EXP:+/TSH:+/incTSH:+/FT4:+	0.000000482/3.477e-11/0.05383
12:111973358	rs597808	hypothyroidism	#rs3184504:111884608:T:C	0.976382	transEqtl	WestraEtAl2013	24013639	2013	-	5311	Blood	WholeBlood	T/C	T	Zscore=-2.1788711547851562|-1.8611931800842285|-3.7039451599121094|-|-2.4021918773651123|-1.39668869972229|-2.497837543487549|-|-	Pvalue=4.868664101669589E-9	0.0010238907849829352|0.0010962241169305725	NA	NA	ATXN2	?	?
12:111973358	rs597808	hypothyroidism	#rs3184504:111884608:T:C	0.976382	transEqtl	WestraEtAl2013	24013639	2013	-	5311	Blood	WholeBlood	T/C	T	Zscore=-2.8381545543670654|-2.078795909881592|-2.359585762023926|-3.211773157119751|-1.5997706651687622|-1.8938151597976685|-0.8142590522766113|-|-0.6467171311378479	Pvalue=6.115184179896167E-8	0.007959356477561389|0.008468468468468469	NA	NA	ATXN2	?	?
12:111973358	rs597808	hypothyroidism	#rs3184504:111884608:T:C	0.976382	transEqtl	WestraEtAl2013	24013639	2013	-	5311	Blood	WholeBlood	T/C	T	Zscore=-2.2088003158569336|-2.826131820678711|-2.288998603820801|-2.3622705936431885|-2.957310199737549|-0.11252850294113159|-1.110613465309143|0.07000835984945297|-1.8620785474777222	Pvalue=5.547657540193922E-8	0.007455012853470436|0.007937956204379561	TAGAP	protein_coding	ATXN2	?	?
12:111973358	rs597808	hypothyroidism	#rs3184504:111884608:T:C	0.976382	transEqtl	WestraEtAl2013	24013639	2013	-	5311	Blood	WholeBlood	T/C	T	Zscore=1.7900761365890503|2.9509100914001465|2.0773189067840576|1.1908068656921387|2.180572271347046|1.5321519374847412|3.2454776763916016|-0.830881655216217|1.0154976844787598	Pvalue=1.3659767395643498E-8	0.0024096385542168672|0.002572347266881029	UBE2L6	protein_coding	ATXN2	?	?
12:111973358	rs597808	hypothyroidism	#rs10774625:111910219:A:G	0.942485	transEqtl	WestraEtAl2013	24013639	2013	-	5311	Blood	WholeBlood	G/A	A	Zscore=-2.718143939971924|-2.42106032371521|-2.1831438541412354|-1.1605688333511353|-3.9613170623779297|-0.3150932788848877|-1.1600276231765747|0.2610423266887665|-2.0333173274993896	Pvalue=1.808375796665294E-8	0.0033009708737864077|0.003519668737060041	PPP1R15A	protein_coding	ATXN2	?	?
13:24782080	rs7329958	TSH	#rs4770628:24782064:A:G	0.995547	cisEqtl	Gtex_Significant.V6	gtexportal.org/	2015	EUR	278	Thyroid	Thyroid	A/G	G	beta=0.236488290678626	Pvalue=1.45970280483411e-05	NA	SPATA13	protein_coding	SPATA13	G;EXP:+/TSH:+/incTSH:+/FT4:-	TSH:1.169e-11/incTSH:0.004598/FT4:0.1394
14:36536181	rs398745	TSH	#rs847516:36529799:A:C	0.950238	cisEqtl	Gtex_Significant.V6	gtexportal.org/	2015	EUR	278	Lung	Lung	A/C	C	beta=0.39005980446316	Pvalue=1.72053452842985e-06	NA	RP11-116N8.4	lincRNA	RP11-116N8.1	C;EXP:+/TSH:+/incTSH:+/FT4:-	TSH:6.013e-16/incTSH:0.02142/FT4:0.0006405
14:36536181	rs398745	TSH	#rs368187:36532576:G:C	0.822917	cisEqtl	Gtex_Significant.V6	gtexportal.org/	2015	EUR	298	Adipose_Tissue	Adipose_Subcutaneous	G/C	C	beta=0.344430103498641	Pvalue=2.31917462232884e-07	NA	RP11-116N8.4	lincRNA	RP11-116N8.1	C;EXP:+/TSH:+/incTSH:+/FT4:-	TSH:6.722e-17/incTSH:0.03624/FT4:5.272e-05
14:36536181	rs398745	TSH	#rs1742867:36537143:G:A	0.954496	cisEqtl	Gtex_Significant.V6	gtexportal.org/	2015	EUR	278	Thyroid	Thyroid	G/A	A	beta=0.626937201302521	Pvalue=2.28671046343769e-18	NA	RP11-116N8.4	lincRNA	RP11-116N8.1	A;EXP:+/TSH:+/incTSH:+/FT4:-	TSH:3.111e-15/incTSH:0.02268/FT4:0.0004664
14:93585331	rs8015085	TSH	#rs139979337:93583263:AAAAG:A	0.983266	cisEqtl	Gtex_Significant.V6	gtexportal.org/	2015	EUR	278	Thyroid	Thyroid	AAAAG/A	A	beta=0.816892427070486	Pvalue=7.83486848303011e-29	NA	ITPK1	protein_coding	ITPK1	?	?
15:49711185	rs17477923	TSH	#rs7168316:49733746:C:T	0.855419	cisEqtl	FairfaxEtAl2014	24604202	2014	EUR	367	Blood	Monocytes_Ifn_TopVarV2	NA	NA	Tstat=4.057636392	Pvalue=6.21E-05	0.003996668	GALK2	protein_coding	FGF7	?	?
16:79745487	rs17767491	TSH	#rs17689625:79748962:C:T	0.991906	cisEqtl	Gtex_Significant.V6	gtexportal.org/	2015	EUR	124	Colon	Colon_Sigmoid	C/T	T	beta=-0.671174241237554	Pvalue=1.15060616880516e-08	NA	RP11-345M22.2	lincRNA	RP11-345M22.1	T;EXP:-/TSH:-/incTSH:-/FT4:+	TSH:7.819e-42/incTSH:0.0007426/FT4:0.05789
16:79745487	rs17767491	TSH	#rs11642757:79753467:G:A	0.842911	cisEqtl	Gtex_Significant.V6	gtexportal.org/	2015	EUR	85	Ovary	Ovary	G/A	A	beta=-0.57520809821521	Pvalue=2.27214484532199e-07	NA	RP11-345M22.2	lincRNA	RP11-345M22.1	A;EXP:-/TSH:-/incTSH:-/FT4:+	TSH:2.141e-36/incTSH:0.001524/FT4:0.08966
16:79745487	rs17767491	TSH	#rs140851213:79754433:TA:T	0.971583	cisEqtl	Gtex_Significant.V6	gtexportal.org/	2015	EUR	197	Blood_Vessel	Artery_Aorta	TA/T	T	beta=-0.559760826661478	Pvalue=4.09086581877325e-08	NA	RP11-345M22.2	lincRNA	RP11-345M22.1	?	?
16:79745487	rs17767491	TSH	#rs4575545:79755446:G:A	0.963674	cisEqtl	Gtex_Significant.V6	gtexportal.org/	2015	EUR	149	Pancreas	Pancreas	G/A	A	beta=-0.686689507951736	Pvalue=1.35028096634536e-08	NA	RP11-345M22.2	lincRNA	RP11-345M22.1	A;EXP:-/TSH:-/incTSH:-/FT4:+	TSH:6.474e-40/incTSH:0.01564/FT4:0.08084
17:16049626	rs11078333	FT4	#rs2779211:15875935:A:G	0.911965	cisEqtl	Gtex_Significant.V6	gtexportal.org/	2015	EUR	278	Thyroid	Thyroid	A/G	G	beta=0.360017364778788	Pvalue=6.19843899205593e-14	NA	TTC19	protein_coding	NCOR1	G;EXP:+/TSH:+/incTSH:+/FT4:-	TSH:0.9065/incTSH:0.152/FT4:6.135e-11
17:16049626	rs11078333	FT4	#rs4239134:15883967:T:C	0.916151	cisEqtl	Gtex_Significant.V6	gtexportal.org/	2015	EUR	183	Breast	Breast_Mammary_Tissue	T/C	C	beta=0.249742954315789	Pvalue=4.36148575451475e-08	NA	TTC19	protein_coding	NCOR1	C;EXP:+/TSH:+/incTSH:+/FT4:-	TSH:0.944/incTSH:0.1271/FT4:2.558e-11
17:16049626	rs11078333	FT4	#rs10491104:15884561:C:T	0.915879	cisEqtl	FehrmannEtAl2011	21829388	2011	Eur	1469	Blood	WholeBlood	A/G	G	r2=0.09|0.16	Pvalue=1.1E-04	NA	ADORA2B	protein_coding	NCOR1	?	?
17:16049626	rs11078333	FT4	#rs10491104:15884561:C:T	0.915879	cisEqtl	FehrmannEtAl2011	21829388	2011	Eur	1469	Blood	WholeBlood	T/C	C	r2=-0.43	Pvalue=7.9E-12	NA	TTC19	protein_coding	NCOR1	?	?
17:16049626	rs11078333	FT4	#rs10491104:15884561:C:T	0.915879	cisEqtl	Gtex_Significant.V6	gtexportal.org/	2015	EUR	149	Pancreas	Pancreas	C/T	T	beta=0.473117194607241	Pvalue=2.22534598484633e-10	NA	TTC19	protein_coding	NCOR1	T;EXP:+/TSH:NA/incTSH:+/FT4:-	TSH:0.9983/incTSH:0.1282/FT4:5.248e-11
17:16049626	rs11078333	FT4	#rs10491104:15884561:C:T	0.915879	cisEqtl	Gtex_Significant.V6	gtexportal.org/	2015	EUR	169	Colon	Colon_Transverse	C/T	T	beta=0.205745977343464	Pvalue=1.78882766352264e-08	NA	TTC19	protein_coding	NCOR1	T;EXP:+/TSH:NA/incTSH:+/FT4:-	TSH:0.9983/incTSH:0.1282/FT4:5.248e-11
17:16049626	rs11078333	FT4	#rs4792707:15885968:T:A	0.8137	Eqtl	RamasamyEtAl2014	25174004	2014	EUR	119	Brain	Inferior_Olivary_Nucleus_Medulla	A/T	NA	Beta=-0.253	Pvalue=1.11E-12	9.90E-08	ZSWIM7	protein_coding	NCOR1	?	?
17:16049626	rs11078333	FT4	#rs4792707:15885968:T:A	0.8137	Eqtl	RamasamyEtAl2014	25174004	2014	EUR	119	Brain	Temporal_Cortex	A/T	NA	Beta=-0.231	Pvalue=9.58E-13	5.51E-08	ZSWIM7	protein_coding	NCOR1	?	?
17:16049626	rs11078333	FT4	#rs4792707:15885968:T:A	0.8137	Eqtl	RamasamyEtAl2014	25174004	2014	EUR	122	Brain	Hippocampus	A/T	NA	Beta=-0.215	Pvalue=4.94E-13	3.22E-08	ZSWIM7	protein_coding	NCOR1	?	?
17:16049626	rs11078333	FT4	#rs4792707:15885968:T:A	0.8137	Eqtl	RamasamyEtAl2014	25174004	2014	EUR	127	Brain	Frontal_Cortex	A/T	NA	Beta=-0.259	Pvalue=3.85E-16	6.47E-11	ZSWIM7	protein_coding	NCOR1	?	?
17:16049626	rs11078333	FT4	#rs4792707:15885968:T:A	0.8137	Eqtl	RamasamyEtAl2014	25174004	2014	EUR	129	Brain	Occipital_Cortex	A/T	NA	Beta=-0.241	Pvalue=1.01E-14	1.38E-09	ZSWIM7	protein_coding	NCOR1	?	?
17:16049626	rs11078333	FT4	#rs4792707:15885968:T:A	0.8137	Eqtl	RamasamyEtAl2014	25174004	2014	EUR	129	Brain	Putamen	A/T	NA	Beta=-0.238	Pvalue=3.22E-11	3.94E-06	ZSWIM7	protein_coding	NCOR1	?	?
17:16049626	rs11078333	FT4	#rs4792707:15885968:T:A	0.8137	Eqtl	RamasamyEtAl2014	25174004	2014	EUR	131	Brain	White_Matter	A/T	NA	Beta=-0.261	Pvalue=4.50E-17	1.03E-11	ZSWIM7	protein_coding	NCOR1	?	?
17:16049626	rs11078333	FT4	#rs4792707:15885968:T:A	0.8137	Eqtl	RamasamyEtAl2014	25174004	2014	EUR	134	Brain	AverageAllBrainTissue	A/T	NA	Beta=-0.225	Pvalue=5.96E-37	3.01E-31	ZSWIM7	protein_coding	NCOR1	?	?
17:16049626	rs11078333	FT4	#rs34236618:15886583:C:T	0.942186	cisEqtl	Gtex_Significant.V6	gtexportal.org/	2015	EUR	170	Stomach	Stomach	C/T	T	beta=0.256206313850209	Pvalue=1.5313857981771e-08	NA	TTC19	protein_coding	NCOR1	T;EXP:+/TSH:-/incTSH:+/FT4:-	TSH:0.9743/incTSH:0.1383/FT4:2.515e-11
17:16049626	rs11078333	FT4	#rs8070859:15887789:A:G	0.82021	cisEqtl	FairfaxEtAl2014	24604202	2014	EUR	261	Blood	Monocytes_Lps2Hrs_TopVarV1	NA	NA	Tstat=-22.26014097	Pvalue=1.47E-55	3.53E-51	ZSWIM7	protein_coding	NCOR1	?	?
17:16049626	rs11078333	FT4	#rs8070859:15887789:A:G	0.82021	cisEqtl	FairfaxEtAl2014	24604202	2014	EUR	261	Blood	Monocytes_Lps2Hrs_TopVarV2	NA	NA	Tstat=-23.26546308	Pvalue=Pvalue=4.13E-61	8.37E-57	ZSWIM7	protein_coding	NCOR1	?	?
17:16049626	rs11078333	FT4	#rs8070859:15887789:A:G	0.82021	cisEqtl	FairfaxEtAl2014	24604202	2014	EUR	322	Blood	Monocytes_Lps24Hrs_TopVarV1	NA	NA	Tstat=-24.11718999	Pvalue=1.45E-60	3.53E-56	ZSWIM7	protein_coding	NCOR1	?	?
17:16049626	rs11078333	FT4	#rs8070859:15887789:A:G	0.82021	cisEqtl	FairfaxEtAl2014	24604202	2014	EUR	367	Blood	Monocytes_Ifn_TopVarV1	NA	NA	Tstat=-32.73583568	Pvalue=2.18E-81	1.85E-76	ZSWIM7	protein_coding	NCOR1	?	?
17:16049626	rs11078333	FT4	#rs8070859:15887789:A:G	0.82021	cisEqtl	FairfaxEtAl2014	24604202	2014	EUR	367	Blood	Monocytes_Ifn_TopVarV2	NA	NA	Tstat=-41.14289029	Pvalue=6.67E-131	4.80E-126	ZSWIM7	protein_coding	NCOR1	?	?
17:16049626	rs11078333	FT4	#rs8070859:15887789:A:G	0.82021	cisEqtl	FairfaxEtAl2014	24604202	2014	EUR	414	Blood	Monocytes_Naive_TopVarV1	NA	NA	Tstat=-38.04907075	Pvalue=1.87E-92	4.52E-87	ZSWIM7	protein_coding	NCOR1	?	?
17:16049626	rs11078333	FT4	#rs8070859:15887789:A:G	0.82021	cisEqtl	FairfaxEtAl2014	24604202	2014	EUR	414	Blood	Monocytes_Naive_TopVarV2	NA	NA	Tstat=-48.43898566	Pvalue=9.74E-163	1.94E-157	ZSWIM7	protein_coding	NCOR1	?	?
17:16049626	rs11078333	FT4	#rs8076669:15888448:T:C	0.839688	cisEqtl	Gtex_Significant.V6	gtexportal.org/	2015	EUR	77	Small_Intestine	Small_Intestine_Terminal_Ileum	T/C	C	beta=0.493994165374035	Pvalue=8.75746036624509e-07	NA	ZSWIM7	protein_coding	NCOR1	C;EXP:+/TSH:+/incTSH:+/FT4:-	TSH:0.9472/incTSH:0.1728/FT4:6.083e-11
17:16049626	rs11078333	FT4	#rs6502480:15888579:A:T	0.82021	cisEqtl	Gtex_Significant.V6	gtexportal.org/	2015	EUR	196	Skin	Skin_Not_Sun_Exposed_Suprapubic	A/T	T	beta=0.384618971435459	Pvalue=1.9285321135243e-09	NA	ZSWIM7	protein_coding	NCOR1	T;EXP:+/TSH:+/incTSH:+/FT4:-	TSH:0.8596/incTSH:0.2134/FT4:7.59e-11
17:16049626	rs11078333	FT4	#rs9889745:15888589:G:A	0.938349	cisEqtl	Gtex_Significant.V6	gtexportal.org/	2015	EUR	126	Adrenal_Gland	Adrenal_Gland	G/A	A	beta=0.455744563365819	Pvalue=7.82439067658993e-08	NA	TTC19	protein_coding	NCOR1	A;EXP:+/TSH:+/incTSH:+/FT4:-	TSH:0.9754/incTSH:0.1114/FT4:8.217e-11
17:16049626	rs11078333	FT4	#rs9889745:15888589:G:A	0.938349	cisEqtl	Gtex_Significant.V6	gtexportal.org/	2015	EUR	241	Esophagus	Esophagus_Mucosa	G/A	A	beta=0.27784111524574	Pvalue=7.22245749271192e-09	NA	TTC19	protein_coding	NCOR1	A;EXP:+/TSH:+/incTSH:+/FT4:-	TSH:0.9754/incTSH:0.1114/FT4:8.217e-11
17:16049626	rs11078333	FT4	#rs4792708:15891010:T:C	0.817347	cisEqtl	Gtex_Significant.V6	gtexportal.org/	2015	EUR	302	Skin	Skin_Sun_Exposed_Lower_leg	T/C	C	beta=0.329245713915561	Pvalue=8.28062020282289e-11	NA	ZSWIM7	protein_coding	NCOR1	C;EXP:+/TSH:+/incTSH:+/FT4:-	TSH:0.8257/incTSH:0.1823/FT4:2.931e-11
17:16049626	rs11078333	FT4	#rs11651508:15891980:A:T	0.942186	cisEqtl	Gtex_Significant.V6	gtexportal.org/	2015	EUR	256	Nerve	Nerve_Tibial	A/T	T	beta=0.283711790197882	Pvalue=1.02967504645268e-09	NA	TTC19	protein_coding	NCOR1	T;EXP:+/TSH:+/incTSH:+/FT4:-	TSH:0.9154/incTSH:0.1079/FT4:5.984e-11
17:16049626	rs11078333	FT4	#rs4792709:15892441:A:T	0.817347	cisEqtl	WestraEtAl2013	24013639	2013	-	5311	Blood	WholeBlood	T/A	A	Zscore=Zscore=9.829576|2.670255|3.2432673|1.175687|3.0963585|2.3469455|2.0757647|0.32478616|-	Pvalue=4.262819259658521E-22	0.0	ADORA2B	protein_coding	NCOR1	?	?
17:16049626	rs11078333	FT4	#rs6502482:15899241:C:G	0.836743	cisEqtl	PritchardDB___Innocenti2011	21637794	2011	European|African|unspecified-504|23|5	532	Liver	Liver	NA	NA	NA	LogBayesFactor=7.376	NA	TTC19	protein_coding	NCOR1	?	?
17:16049626	rs11078333	FT4	#rs4792711:15899871:C:T	0.938349	cisEqtl	Gtex_Significant.V6	gtexportal.org/	2015	EUR	185	Adipose_Tissue	Adipose_Visceral_Omentum	C/T	T	beta=0.403919276593699	Pvalue=7.37307882126466e-10	NA	TTC19	protein_coding	NCOR1	T;EXP:+/TSH:+/incTSH:+/FT4:-	TSH:0.9583/incTSH:0.1171/FT4:5.937e-11
17:16049626	rs11078333	FT4	#rs758853:15903602:C:A	0.942186	cisEqtl	FairfaxEtAl2014	24604202	2014	EUR	322	Blood	Monocytes_Lps24Hrs_TopVar2	NA	NA	Tstat=4.709521665	Pvalue=3.91E-06	0.000423853	CENPV	protein_coding	NCOR1	?	?
17:16049626	rs11078333	FT4	#rs758853:15903602:C:A	0.942186	cisEqtl	Gtex_Significant.V6	gtexportal.org/	2015	EUR	272	Skin	Cells_Transformed_fibroblasts	C/A	A	beta=0.438275981700275	Pvalue=1.23590524559776e-22	NA	TTC19	protein_coding	NCOR1	A;EXP:+/TSH:+/incTSH:+/FT4:-	TSH:0.8801/incTSH:0.1234/FT4:1.166e-10
17:16049626	rs11078333	FT4	#rs758853:15903602:C:A	0.942186	cisEqtl	PritchardDB___Veyrieras2008	18846210	2008	Multipop.	210	Blood	LCLs	NA	NA	NA	PosteriorProbability=2.430731e-01	NA	TTC19	protein_coding	NCOR1	?	?
17:16049626	rs11078333	FT4	#rs3760298:15905190:A:G	0.942186	cisEqtl	PritchardDB___Gaffney2012	22293038	2012	CEU|YRI|CHB|JPT	210	Blood	LCLs	NA	NA	NA	PosteriorProbability=0.5489026	NA	TTC19	protein_coding	NCOR1	?	?
17:16049626	rs11078333	FT4	#rs2041459:15906646:C:T	0.942186	cisEqtl	Gtex_Significant.V6	gtexportal.org/	2015	EUR	196	Skin	Skin_Not_Sun_Exposed_Suprapubic	C/T	T	beta=0.353510744033216	Pvalue=1.2083427333502e-14	NA	TTC19	protein_coding	NCOR1	T;EXP:+/TSH:+/incTSH:+/FT4:-	TSH:0.9165/incTSH:0.1292/FT4:7.554e-11
17:16049626	rs11078333	FT4	#rs2041459:15906646:C:T	0.942186	cis_gene_Eqtl	BIOSQTL___Zhernakova	27918533	2016	Dutch	2116	Blood	Whole_Blood	T/C	C	ZScore=-33.9266103	Pvalue=2.68E-252	0	TTC19	protein_coding	NCOR1	C;EXP:-/TSH:-/incTSH:-/FT4:+	TSH:0.9165/incTSH:0.1292/FT4:7.554e-11
17:16049626	rs11078333	FT4	#rs2041459:15906646:C:T	0.942186	cis_gene_Eqtl_interactions	BIOSQTL___Zhernakova	27918533	2016	Dutch	2116	Blood	Whole_Blood	T/C	C	ZScore=-33.9266103	Pvalue=2.68E-252	0	TTC19	protein_coding	NCOR1	C;EXP:-/TSH:-/incTSH:-/FT4:+	TSH:0.9165/incTSH:0.1292/FT4:7.554e-11
17:16049626	rs11078333	FT4	#rs3760297:15909728:A:G	0.82021	cisEqtl	Gtex_Significant.V6	gtexportal.org/	2015	EUR	278	Lung	Lung	A/G	G	beta=-0.324181771679617	Pvalue=1.14764248837883e-10	NA	ADORA2B	protein_coding	NCOR1	G;EXP:-/TSH:+/incTSH:+/FT4:-	TSH:0.8045/incTSH:0.2166/FT4:7.142e-11
17:16049626	rs11078333	FT4	#rs9891938:15915072:A:G	0.82021	cisEqtl	FairfaxEtAl2014	24604202	2014	EUR	322	Blood	Monocytes_Lps24Hrs_TopVar2	NA	NA	Tstat=-28.47541176	Pvalue=1.14E-84	2.28E-80	ZSWIM7	protein_coding	NCOR1	?	?
17:16049626	rs11078333	FT4	#rs10569111:15922907:CTG:C	0.817347	Eqtl	RamasamyEtAl2014	25174004	2014	EUR	124	Brain	Thalamus	CTG_C--D/R	NA	Beta=-0.194	Pvalue=5.03E-09	0.000148	ZSWIM7	protein_coding	NCOR1	?	?
17:16049626	rs11078333	FT4	#rs10569111:15922907:CTG:C	0.817347	Eqtl	RamasamyEtAl2014	25174004	2014	EUR	130	Brain	Cerebellar_Cortex	CTG_C--D/R	NA	Beta=-0.283	Pvalue=8.91E-12	2.48E-07	ZSWIM7	protein_coding	NCOR1	?	?
17:16049626	rs11078333	FT4	#rs2301652:15928584:T:G	0.800705	cisEqtl	WestraEtAl2013	24013639	2013	-	5311	Blood	WholeBlood	T/G	G	Zscore=Zscore=17.002419|6.5177355|0.91478574|-|3.179844|4.5239305|2.8213315|-1.1941981|-	Pvalue=1.0686586762837897E-44	0.0	TTC19	protein_coding	NCOR1	?	?
17:16049626	rs11078333	FT4	#rs10646922:15936966:G:GTTTTA	0.837169	cisEqtl	Gtex_Significant.V6	gtexportal.org/	2015	EUR	302	Skin	Skin_Sun_Exposed_Lower_leg	G/GTTTTA	GTTTTA	beta=-0.366094813286594	Pvalue=3.15349044536768e-21	NA	ADORA2B	protein_coding	NCOR1	?	?
17:16049626	rs11078333	FT4	#rs1065822:15944208:A:T	0.957859	cisEqtl	Gtex_Significant.V6	gtexportal.org/	2015	EUR	338	Blood	Whole_Blood	A/T	T	beta=-0.267926513850583	Pvalue=5.7145542694088e-08	NA	ADORA2B	protein_coding	NCOR1	T;EXP:-/TSH:+/incTSH:+/FT4:-	TSH:0.8183/incTSH:0.1104/FT4:9.669e-11
17:16049626	rs11078333	FT4	#rs2285583:15968143:T:C	0.816596	cisEqtl	PritchardDB___Zeller2010	20502693	2010	Germany	1490	Blood	Monocytes	NA	NA	NA	Pvalue=4.9385e-21	NA	TTC19	protein_coding	NCOR1	?	?
17:16049626	rs11078333	FT4	#rs3815038:15968549:A:C	0.961771	cisEqtl	Gtex_Significant.V6	gtexportal.org/	2015	EUR	278	Lung	Lung	A/C	C	beta=0.399605916695035	Pvalue=7.5331544853715e-12	NA	TTC19	protein_coding	NCOR1	C;EXP:+/TSH:+/incTSH:+/FT4:-	TSH:0.9096/incTSH:0.1381/FT4:4.854e-11
17:16049626	rs11078333	FT4	#rs34527265:15994864:T:TCTCA	0.843457	cisEqtl	Gtex_Significant.V6	gtexportal.org/	2015	EUR	114	Blood	Cells_EBV-transformed_lymphocytes	T/TCTCA	TCTCA	beta=0.379408091746219	Pvalue=7.09825469184189e-07	NA	TTC19	protein_coding	NCOR1	?	?
17:16049626	rs11078333	FT4	#rs36001065:15998172:A:C	0.992235	cisEqtl	Gtex_Significant.V6	gtexportal.org/	2015	EUR	302	Skin	Skin_Sun_Exposed_Lower_leg	A/C	C	beta=0.359454308415514	Pvalue=3.01195358213468e-20	NA	TTC19	protein_coding	NCOR1	C;EXP:+/TSH:+/incTSH:+/FT4:-	TSH:0.7865/incTSH:0.2178/FT4:1.43e-11
17:16049626	rs11078333	FT4	#rs10686848:16020032:C:CAGA	0.847432	cisEqtl	Gtex_Significant.V6	gtexportal.org/	2015	EUR	126	Adrenal_Gland	Adrenal_Gland	C/CAGA	CAGA	beta=-0.590677368175082	Pvalue=1.31755300544326e-07	NA	ADORA2B	protein_coding	NCOR1	?	?
17:16049626	rs11078333	FT4	#rs10686848:16020032:C:CAGA	0.847432	cisEqtl	Gtex_Significant.V6	gtexportal.org/	2015	EUR	196	Skin	Skin_Not_Sun_Exposed_Suprapubic	C/CAGA	CAGA	beta=-0.324176378439533	Pvalue=3.67254720134868e-10	NA	ADORA2B	protein_coding	NCOR1	?	?
17:16049626	rs11078333	FT4	#rs10686848:16020032:C:CAGA	0.847432	cisEqtl	Gtex_Significant.V6	gtexportal.org/	2015	EUR	241	Esophagus	Esophagus_Mucosa	C/CAGA	CAGA	beta=-0.278714415503257	Pvalue=9.61662982913099e-10	NA	ADORA2B	protein_coding	NCOR1	?	?
17:16049626	rs11078333	FT4	#rs10451230:16035225:A:T	0.844484	cisEqtl	Gtex_Significant.V6	gtexportal.org/	2015	EUR	89	Spleen	Spleen	A/T	T	beta=-0.799998981078783	Pvalue=1.67839377550565e-10	NA	ADORA2B	protein_coding	NCOR1	T;EXP:-/TSH:+/incTSH:+/FT4:-	TSH:0.844/incTSH:0.233/FT4:1.022e-10
17:16049626	rs11078333	FT4	#rs2324142:16041306:C:A	0.844484	cisEqtl	PritchardDB___Zeller2010	20502693	2010	Germany	1490	Blood	Monocytes	NA	NA	NA	Pvalue=8.20122e-16	NA	ADORA2B	protein_coding	NCOR1	?	?
17:16049626	rs11078333	FT4	#rs1989856:16043651:T:C	0.996125	cisEqtl	Gtex_Significant.V6	gtexportal.org/	2015	EUR	338	Blood	Whole_Blood	T/C	C	beta=0.267711687595267	Pvalue=5.91596500050135e-12	NA	TTC19	protein_coding	NCOR1	C;EXP:+/TSH:+/incTSH:+/FT4:-	TSH:0.9586/incTSH:0.1911/FT4:8.199e-12
17:16049626	rs11078333	FT4	#rs5819557:16050724:C:CA	0.996125	cisEqtl	Gtex_Significant.V6	gtexportal.org/	2015	EUR	218	Esophagus	Esophagus_Muscularis	C/CA	CA	beta=0.238014690026037	Pvalue=2.01285646560181e-07	NA	TTC19	protein_coding	NCOR1	?	?
17:16049626	rs11078333	FT4	#rs178654:16064716:A:G	0.844484	cisEqtl	Gtex_Significant.V6	gtexportal.org/	2015	EUR	93	Brain	Brain_Nucleus_accumbens_basal_ganglia	A/G	G	beta=-0.40029734645442	Pvalue=1.10323236002008e-06	NA	NCOR1	protein_coding	NCOR1	G;EXP:-/TSH:+/incTSH:+/FT4:-	TSH:0.8409/incTSH:0.1593/FT4:3.457e-10
17:16049626	rs11078333	FT4	#rs178794:16123896:A:G	0.988441	cisEqtl	GEUVADIS	24037378	2013	EUR	373	Blood	Lcls	NA	NA	r=0.457571268093836	Pvalue=1.11944505058837e-20	NA	TTC19	protein_coding	NCOR1	?	?
17:16049626	rs11078333	FT4	#rs9909022:16153480:C:T	0.807956	cisEqtl	Gtex_Significant.V6	gtexportal.org/	2015	EUR	157	Testis	Testis	C/T	T	beta=0.257481572244417	Pvalue=1.87910424857162e-10	NA	TTC19	protein_coding	NCOR1	T;EXP:+/TSH:-/incTSH:+/FT4:-	TSH:0.6701/incTSH:0.3726/FT4:2.9e-10
17:16049626	rs11078333	FT4	#rs11650427:16158774:A:C	0.807956	cisEqtl	WestraEtAl2013	24013639	2013	-	5311	Blood	WholeBlood	C/A	C	Zscore=Zscore=-5.9610405|-4.077527|-5.880411|-|-4.5505257|-4.8028502|-2.5226977|-1.2727582|-	Pvalue=1.0340389811014721E-30	0.0	NCOR1	protein_coding	NCOR1	?	?
17:16049626	rs11078333	FT4	#rs11650427:16158774:A:C	0.807956	cisEqtl	WestraEtAl2013	24013639	2013	-	5311	Blood	WholeBlood	C/A	C	Zscore=Zscore=-5.9610405|-4.077527|-5.880411|-|-4.5505257|-4.8028502|-2.5226977|-1.2727582|-	Pvalue=1.0340389811014721E-30	0.0	TTC19	protein_coding	NCOR1	?	?
17:16049626	rs11078333	FT4	#rs4239134:15883967:T:C	0.916151	cisEqTL	SardeQTL	28394350	2017	EUR	684	Blood	PBMC	C/T	C	beta=0.538	Pvalue=6.506e-19	NA	TTC19	protein_coding	NCOR1	C;EXP:+/TSH:+/incTSH:+/FT4:-	TSH:0.944/incTSH:0.1271/FT4:2.558e-11
17:16049626	rs11078333	FT4	#rs10491104:15884561:C:T	0.915879	cisEqTL	SardeQTL	28394350	2017	EUR	684	Blood	PBMC	T/C	T	beta=-0.489	Pvalue=2.124e-16	NA	TTC19	protein_coding	NCOR1	T;EXP:-/TSH:NA/incTSH:+/FT4:-	TSH:0.9983/incTSH:0.1282/FT4:5.248e-11
17:16049626	rs11078333	FT4	#rs2041459:15906646:C:T	0.942186	cisEqTL	SardeQTL	28394350	2017	EUR	684	Blood	PBMC	T/C	T	beta=1.102	Pvalue=2.534e-72	NA	TTC19	protein_coding	NCOR1	T;EXP:+/TSH:+/incTSH:+/FT4:-	TSH:0.9165/incTSH:0.1292/FT4:7.554e-11
17:16049626	rs11078333	FT4	#rs11650427:16158774:A:C	0.807956	cisEqTL	SardeQTL	28394350	2017	EUR	684	Blood	PBMC	C/A	C	beta=-0.702	Pvalue=8.088e-33	NA	NCOR1	protein_coding	NCOR1	C;EXP:-/TSH:-/incTSH:+/FT4:-	TSH:0.6617/incTSH:0.3453/FT4:8.445e-10
17:44762589	rs77819282	TSH	17:44773783:A:G	0.828877	cisEqtl	Gtex_Significant.V6	gtexportal.org/	2015	EUR	77	Small_Intestine	Small_Intestine_Terminal_Ileum	A/G	G	beta=-1.26975715448747	Pvalue=4.69838516612116e-18	NA	RP11-259G18.2	pseudogene	NSF	G;EXP:-/TSH:-/incTSH:-/FT4:+	TSH:1.415e-08/incTSH:0.001086/FT4:0.5206
17:44762589	rs77819282	TSH	#rs1378358:44787312:C:T	0.820697	cisEqtl	Gtex_Significant.V6	gtexportal.org/	2015	EUR	100	Brain	Brain_Caudate_basal_ganglia	C/T	T	beta=1.16745439850003	Pvalue=5.13903835684618e-20	NA	KANSL1-AS1	antisense	NSF	T;EXP:+/TSH:+/incTSH:+/FT4:-	TSH:9.636e-09/incTSH:0.0006938/FT4:0.4671
17:44762589	rs77819282	TSH	#rs1378358:44787312:C:T	0.820697	cisEqtl	Gtex_Significant.V6	gtexportal.org/	2015	EUR	103	Brain	Brain_Cerebellum	C/T	T	beta=1.23580243502838	Pvalue=1.31679978762539e-25	NA	RP11-259G18.3	pseudogene	NSF	T;EXP:+/TSH:+/incTSH:+/FT4:-	TSH:9.636e-09/incTSH:0.0006938/FT4:0.4671
17:44762589	rs77819282	TSH	#rs1378358:44787312:C:T	0.820697	cisEqtl	Gtex_Significant.V6	gtexportal.org/	2015	EUR	126	Adrenal_Gland	Adrenal_Gland	C/T	T	beta=1.29062817164877	Pvalue=1.27236908976794e-23	NA	KANSL1-AS1	antisense	NSF	T;EXP:+/TSH:+/incTSH:+/FT4:-	TSH:9.636e-09/incTSH:0.0006938/FT4:0.4671
17:44762589	rs77819282	TSH	#rs1378358:44787312:C:T	0.820697	cisEqtl	Gtex_Significant.V6	gtexportal.org/	2015	EUR	149	Pancreas	Pancreas	C/T	T	beta=1.14783062609827	Pvalue=2.82243581176833e-27	NA	KANSL1-AS1	antisense	NSF	T;EXP:+/TSH:+/incTSH:+/FT4:-	TSH:9.636e-09/incTSH:0.0006938/FT4:0.4671
17:44762589	rs77819282	TSH	#rs1378358:44787312:C:T	0.820697	cisEqtl	Gtex_Significant.V6	gtexportal.org/	2015	EUR	169	Colon	Colon_Transverse	C/T	T	beta=1.177410869663	Pvalue=3.66532718997887e-35	NA	KANSL1-AS1	antisense	NSF	T;EXP:+/TSH:+/incTSH:+/FT4:-	TSH:9.636e-09/incTSH:0.0006938/FT4:0.4671
17:44762589	rs77819282	TSH	#rs1378358:44787312:C:T	0.820697	cisEqtl	Gtex_Significant.V6	gtexportal.org/	2015	EUR	169	Colon	Colon_Transverse	C/T	T	beta=1.20819523609697	Pvalue=1.62371441964393e-31	NA	RP11-259G18.2	pseudogene	NSF	T;EXP:+/TSH:+/incTSH:+/FT4:-	TSH:9.636e-09/incTSH:0.0006938/FT4:0.4671
17:44762589	rs77819282	TSH	#rs1378358:44787312:C:T	0.820697	cisEqtl	Gtex_Significant.V6	gtexportal.org/	2015	EUR	170	Stomach	Stomach	C/T	T	beta=1.15969816264498	Pvalue=7.18038317758893e-26	NA	RP11-259G18.2	pseudogene	NSF	T;EXP:+/TSH:+/incTSH:+/FT4:-	TSH:9.636e-09/incTSH:0.0006938/FT4:0.4671
17:44762589	rs77819282	TSH	#rs1378358:44787312:C:T	0.820697	cisEqtl	Gtex_Significant.V6	gtexportal.org/	2015	EUR	170	Stomach	Stomach	C/T	T	beta=1.31868303812918	Pvalue=5.63880706713939e-28	NA	RP11-259G18.3	pseudogene	NSF	T;EXP:+/TSH:+/incTSH:+/FT4:-	TSH:9.636e-09/incTSH:0.0006938/FT4:0.4671
17:44762589	rs77819282	TSH	#rs1378358:44787312:C:T	0.820697	cisEqtl	Gtex_Significant.V6	gtexportal.org/	2015	EUR	196	Skin	Skin_Not_Sun_Exposed_Suprapubic	C/T	T	beta=1.34166579348855	Pvalue=1.82071619136999e-40	NA	RP11-259G18.3	pseudogene	NSF	T;EXP:+/TSH:+/incTSH:+/FT4:-	TSH:9.636e-09/incTSH:0.0006938/FT4:0.4671
17:44762589	rs77819282	TSH	#rs1378358:44787312:C:T	0.820697	cisEqtl	Gtex_Significant.V6	gtexportal.org/	2015	EUR	218	Esophagus	Esophagus_Muscularis	C/T	T	beta=1.20738247390167	Pvalue=2.24873102914481e-36	NA	RP11-259G18.3	pseudogene	NSF	T;EXP:+/TSH:+/incTSH:+/FT4:-	TSH:9.636e-09/incTSH:0.0006938/FT4:0.4671
17:44762589	rs77819282	TSH	#rs1378358:44787312:C:T	0.820697	cisEqtl	Gtex_Significant.V6	gtexportal.org/	2015	EUR	256	Nerve	Nerve_Tibial	C/T	T	beta=1.24833896871641	Pvalue=8.591366645386e-47	NA	RP11-259G18.3	pseudogene	NSF	T;EXP:+/TSH:+/incTSH:+/FT4:-	TSH:9.636e-09/incTSH:0.0006938/FT4:0.4671
17:44762589	rs77819282	TSH	#rs1378358:44787312:C:T	0.820697	cisEqtl	Gtex_Significant.V6	gtexportal.org/	2015	EUR	272	Skin	Cells_Transformed_fibroblasts	C/T	T	beta=1.21079049702855	Pvalue=7.0504645736456e-65	NA	KANSL1-AS1	antisense	NSF	T;EXP:+/TSH:+/incTSH:+/FT4:-	TSH:9.636e-09/incTSH:0.0006938/FT4:0.4671
17:44762589	rs77819282	TSH	#rs1378358:44787312:C:T	0.820697	cisEqtl	Gtex_Significant.V6	gtexportal.org/	2015	EUR	272	Skin	Cells_Transformed_fibroblasts	C/T	T	beta=1.3171783473152	Pvalue=1.3296448881939e-50	NA	RP11-259G18.3	pseudogene	NSF	T;EXP:+/TSH:+/incTSH:+/FT4:-	TSH:9.636e-09/incTSH:0.0006938/FT4:0.4671
17:44762589	rs77819282	TSH	#rs1378358:44787312:C:T	0.820697	cisEqtl	Gtex_Significant.V6	gtexportal.org/	2015	EUR	278	Lung	Lung	C/T	T	beta=1.26759342430743	Pvalue=8.97036320806709e-59	NA	RP11-259G18.2	pseudogene	NSF	T;EXP:+/TSH:+/incTSH:+/FT4:-	TSH:9.636e-09/incTSH:0.0006938/FT4:0.4671
17:44762589	rs77819282	TSH	#rs1378358:44787312:C:T	0.820697	cisEqtl	Gtex_Significant.V6	gtexportal.org/	2015	EUR	278	Lung	Lung	C/T	T	beta=1.33088997257176	Pvalue=3.30738596145412e-58	NA	RP11-259G18.3	pseudogene	NSF	T;EXP:+/TSH:+/incTSH:+/FT4:-	TSH:9.636e-09/incTSH:0.0006938/FT4:0.4671
17:44762589	rs77819282	TSH	#rs1378358:44787312:C:T	0.820697	cisEqtl	Gtex_Significant.V6	gtexportal.org/	2015	EUR	285	Blood_Vessel	Artery_Tibial	C/T	T	beta=1.18209397962582	Pvalue=6.71593770156239e-63	NA	KANSL1-AS1	antisense	NSF	T;EXP:+/TSH:+/incTSH:+/FT4:-	TSH:9.636e-09/incTSH:0.0006938/FT4:0.4671
17:44762589	rs77819282	TSH	#rs1378358:44787312:C:T	0.820697	cisEqtl	Gtex_Significant.V6	gtexportal.org/	2015	EUR	285	Blood_Vessel	Artery_Tibial	C/T	T	beta=1.31191345479623	Pvalue=4.14203645055362e-49	NA	RP11-259G18.3	pseudogene	NSF	T;EXP:+/TSH:+/incTSH:+/FT4:-	TSH:9.636e-09/incTSH:0.0006938/FT4:0.4671
17:44762589	rs77819282	TSH	#rs1378358:44787312:C:T	0.820697	cisEqtl	Gtex_Significant.V6	gtexportal.org/	2015	EUR	298	Adipose_Tissue	Adipose_Subcutaneous	C/T	T	beta=1.15827207426212	Pvalue=9.56963523045154e-61	NA	KANSL1-AS1	antisense	NSF	T;EXP:+/TSH:+/incTSH:+/FT4:-	TSH:9.636e-09/incTSH:0.0006938/FT4:0.4671
17:44762589	rs77819282	TSH	#rs1378358:44787312:C:T	0.820697	cisEqtl	Gtex_Significant.V6	gtexportal.org/	2015	EUR	302	Skin	Skin_Sun_Exposed_Lower_leg	C/T	T	beta=1.23704925035257	Pvalue=2.00343189859853e-65	NA	KANSL1-AS1	antisense	NSF	T;EXP:+/TSH:+/incTSH:+/FT4:-	TSH:9.636e-09/incTSH:0.0006938/FT4:0.4671
17:44762589	rs77819282	TSH	#rs1378358:44787312:C:T	0.820697	cisEqtl	Gtex_Significant.V6	gtexportal.org/	2015	EUR	302	Skin	Skin_Sun_Exposed_Lower_leg	C/T	T	beta=1.27676685154509	Pvalue=1.86902909636418e-56	NA	RP11-259G18.2	pseudogene	NSF	T;EXP:+/TSH:+/incTSH:+/FT4:-	TSH:9.636e-09/incTSH:0.0006938/FT4:0.4671
17:44762589	rs77819282	TSH	#rs1378358:44787312:C:T	0.820697	cisEqtl	Gtex_Significant.V6	gtexportal.org/	2015	EUR	302	Skin	Skin_Sun_Exposed_Lower_leg	C/T	T	beta=1.32411775349281	Pvalue=4.17050582469634e-64	NA	RP11-259G18.3	pseudogene	NSF	T;EXP:+/TSH:+/incTSH:+/FT4:-	TSH:9.636e-09/incTSH:0.0006938/FT4:0.4671
17:44762589	rs77819282	TSH	#rs1378358:44787312:C:T	0.820697	cisEqtl	Gtex_Significant.V6	gtexportal.org/	2015	EUR	361	Muscle	Muscle_Skeletal	C/T	T	beta=1.29970164956212	Pvalue=4.4127095413977e-62	NA	RP11-259G18.3	pseudogene	NSF	T;EXP:+/TSH:+/incTSH:+/FT4:-	TSH:9.636e-09/incTSH:0.0006938/FT4:0.4671
17:44762589	rs77819282	TSH	#rs1378358:44787312:C:T	0.820697	cisEqtl	Gtex_Significant.V6	gtexportal.org/	2015	EUR	81	Brain	Brain_Hypothalamus	C/T	T	beta=1.22268406376557	Pvalue=8.51927818657595e-16	NA	KANSL1-AS1	antisense	NSF	T;EXP:+/TSH:+/incTSH:+/FT4:-	TSH:9.636e-09/incTSH:0.0006938/FT4:0.4671
17:44762589	rs77819282	TSH	#rs1378358:44787312:C:T	0.820697	cisEqtl	Gtex_Significant.V6	gtexportal.org/	2015	EUR	92	Brain	Brain_Frontal_Cortex_BA9	C/T	T	beta=1.19133647109337	Pvalue=4.63561473620924e-21	NA	KANSL1-AS1	antisense	NSF	T;EXP:+/TSH:+/incTSH:+/FT4:-	TSH:9.636e-09/incTSH:0.0006938/FT4:0.4671
17:44762589	rs77819282	TSH	#rs1378358:44787312:C:T	0.820697	cisEqtl	Gtex_Significant.V6	gtexportal.org/	2015	EUR	93	Brain	Brain_Nucleus_accumbens_basal_ganglia	C/T	T	beta=1.1104949734335	Pvalue=1.19287362205051e-20	NA	KANSL1-AS1	antisense	NSF	T;EXP:+/TSH:+/incTSH:+/FT4:-	TSH:9.636e-09/incTSH:0.0006938/FT4:0.4671
17:44762589	rs77819282	TSH	#rs1378358:44787312:C:T	0.820697	Eqtl	RamasamyEtAl2014	25174004	2014	EUR	130	Brain	Cerebellar_Cortex	C/T	NA	Beta=-0.657	Pvalue=3.06E-18	2.35E-13	NSL1	protein_coding	NSF	?	?
17:44762589	rs77819282	TSH	#rs1378358:44787312:C:T	0.820697	Eqtl	RamasamyEtAl2014	25174004	2014	EUR	130	Brain	Cerebellar_Cortex	C/T	NA	Beta=-0.657	Pvalue=3.06E-18	2.35E-13	NA	NA	NSF	?	?
17:44762589	rs77819282	TSH	#rs538628:44787313:G:C	0.820697	cisEqtl	Gtex_Significant.V6	gtexportal.org/	2015	EUR	183	Breast	Breast_Mammary_Tissue	G/C	C	beta=1.23600813724533	Pvalue=1.0228455479161e-34	NA	RP11-259G18.2	pseudogene	NSF	C;EXP:+/TSH:+/incTSH:+/FT4:-	TSH:1.603e-08/incTSH:0.0006517/FT4:0.4745
17:44762589	rs77819282	TSH	#rs538628:44787313:G:C	0.820697	cisEqtl	Gtex_Significant.V6	gtexportal.org/	2015	EUR	89	Brain	Brain_Cerebellar_Hemisphere	G/C	C	beta=1.10110557041476	Pvalue=2.56740794858631e-19	NA	RP11-259G18.3	pseudogene	NSF	C;EXP:+/TSH:+/incTSH:+/FT4:-	TSH:1.603e-08/incTSH:0.0006517/FT4:0.4745
17:44762589	rs77819282	TSH	#rs183211:44788310:G:A	0.984762	cisEqtl	FehrmannEtAl2011	21829388	2011	Eur	1469	Blood	WholeBlood	A/G	G	r2=-0.16|-0.16	Pvalue=6.3E-10	NA	NSF	protein_coding	NSF	?	?
17:44762589	rs77819282	TSH	#rs183211:44788310:G:A	0.984762	cisEqtl	PritchardDB___Dimas2009	19644074	2009	EUR	75	Blood	Tcells	NA	NA	NA	Pvalue=1.69044e-06	NA	NSF	protein_coding	NSF	?	?
17:44762589	rs77819282	TSH	#rs183211:44788310:G:A	0.984762	cisEqtl	WestraEtAl2013	24013639	2013	-	5311	Blood	WholeBlood	G/A	A	Zscore=Zscore=4.3753924|3.044541|5.306769|2.3622706|4.073325|3.4637651|2.1253693|1.3713732|-	Pvalue=4.449943514070066E-22	0.0	NSF	protein_coding	NSF	?	?
17:44762589	rs77819282	TSH	#rs199439:44793503:A:G	0.820697	cisEqtl	Gtex_Significant.V6	gtexportal.org/	2015	EUR	126	Adrenal_Gland	Adrenal_Gland	A/G	G	beta=1.28202791328461	Pvalue=7.80681515877829e-24	NA	RP11-259G18.2	pseudogene	NSF	G;EXP:+/TSH:+/incTSH:+/FT4:-	TSH:1.658e-08/incTSH:0.0006517/FT4:0.4101
17:44762589	rs77819282	TSH	#rs199455:44799216:C:T	0.970282	cisEqtl	Gtex_Significant.V6	gtexportal.org/	2015	EUR	127	Esophagus	Esophagus_Gastroesophageal_Junction	C/T	T	beta=-0.574429193665811	Pvalue=8.72233803369874e-07	NA	WNT3	protein_coding	NSF	T;EXP:-/TSH:-/incTSH:-/FT4:+	TSH:2.265e-09/incTSH:0.009834/FT4:0.6616
17:44762589	rs77819282	TSH	#rs199455:44799216:C:T	0.970282	cisEqtl	Gtex_Significant.V6	gtexportal.org/	2015	EUR	92	Brain	Brain_Frontal_Cortex_BA9	C/T	T	beta=-1.03977210326683	Pvalue=9.50708706512794e-18	NA	LRRC37A2	protein_coding	NSF	T;EXP:-/TSH:-/incTSH:-/FT4:+	TSH:2.265e-09/incTSH:0.009834/FT4:0.6616
17:44762589	rs77819282	TSH	#rs199454:44800110:G:A	0.979738	cisEqtl	FairfaxEtAl2014	24604202	2014	EUR	261	Blood	Monocytes_Lps2Hrs_TopVarV1	NA	NA	Tstat=6.872556664	Pvalue=8.19E-11	3.85E-08	NSF	protein_coding	NSF	?	?
17:44762589	rs77819282	TSH	#rs199454:44800110:G:A	0.979738	cisEqtl	FairfaxEtAl2014	24604202	2014	EUR	261	Blood	Monocytes_Lps2Hrs_TopVarV1	NA	NA	Tstat=8.714964926	Pvalue=1.22E-15	1.13E-12	NSF	protein_coding	NSF	?	?
17:44762589	rs77819282	TSH	#rs199454:44800110:G:A	0.979738	cisEqtl	FairfaxEtAl2014	24604202	2014	EUR	261	Blood	Monocytes_Lps2Hrs_TopVarV2	NA	NA	Tstat=5.862564556	Pvalue=Pvalue=1.66E-08	4.29E-06	NSF	protein_coding	NSF	?	?
17:44762589	rs77819282	TSH	#rs199454:44800110:G:A	0.979738	cisEqtl	FairfaxEtAl2014	24604202	2014	EUR	261	Blood	Monocytes_Lps2Hrs_TopVarV2	NA	NA	Tstat=8.67575127	Pvalue=Pvalue=9.40E-16	6.97E-13	NSF	protein_coding	NSF	?	?
17:44762589	rs77819282	TSH	#rs199454:44800110:G:A	0.979738	cisEqtl	FairfaxEtAl2014	24604202	2014	EUR	322	Blood	Monocytes_Lps24Hrs_TopVar2	NA	NA	Tstat=7.422848424	Pvalue=1.38E-12	4.29E-10	NSF	protein_coding	NSF	?	?
17:44762589	rs77819282	TSH	#rs199454:44800110:G:A	0.979738	cisEqtl	FairfaxEtAl2014	24604202	2014	EUR	322	Blood	Monocytes_Lps24Hrs_TopVar2	NA	NA	Tstat=6.841306924	Pvalue=4.93E-11	1.26E-08	NSF	protein_coding	NSF	?	?
17:44762589	rs77819282	TSH	#rs199454:44800110:G:A	0.979738	cisEqtl	FairfaxEtAl2014	24604202	2014	EUR	322	Blood	Monocytes_Lps24Hrs_TopVarV1	NA	NA	Tstat=5.568529405	Pvalue=8.39E-08	2.02E-05	NSF	protein_coding	NSF	?	?
17:44762589	rs77819282	TSH	#rs199454:44800110:G:A	0.979738	cisEqtl	FairfaxEtAl2014	24604202	2014	EUR	322	Blood	Monocytes_Lps24Hrs_TopVarV1	NA	NA	Tstat=5.486363491	Pvalue=1.26E-07	2.93E-05	NSF	protein_coding	NSF	?	?
17:44762589	rs77819282	TSH	#rs199454:44800110:G:A	0.979738	cisEqtl	FairfaxEtAl2014	24604202	2014	EUR	367	Blood	Monocytes_Ifn_TopVarV1	NA	NA	Tstat=5.797953096	Pvalue=2.65E-08	6.34E-06	NSF	protein_coding	NSF	?	?
17:44762589	rs77819282	TSH	#rs199454:44800110:G:A	0.979738	cisEqtl	FairfaxEtAl2014	24604202	2014	EUR	367	Blood	Monocytes_Ifn_TopVarV1	NA	NA	Tstat=7.54741739	Pvalue=1.63E-12	7.72E-10	NSF	protein_coding	NSF	?	?
17:44762589	rs77819282	TSH	#rs199454:44800110:G:A	0.979738	cisEqtl	FairfaxEtAl2014	24604202	2014	EUR	367	Blood	Monocytes_Ifn_TopVarV2	NA	NA	Tstat=6.480124712	Pvalue=3.40E-10	5.90E-08	NSF	protein_coding	NSF	?	?
17:44762589	rs77819282	TSH	#rs199454:44800110:G:A	0.979738	cisEqtl	FairfaxEtAl2014	24604202	2014	EUR	367	Blood	Monocytes_Ifn_TopVarV2	NA	NA	Tstat=9.994327432	Pvalue=1.10E-20	5.60E-18	NSF	protein_coding	NSF	?	?
17:44762589	rs77819282	TSH	#rs199454:44800110:G:A	0.979738	cisEqtl	FairfaxEtAl2014	24604202	2014	EUR	414	Blood	Monocytes_Naive_TopVarV1	NA	NA	Tstat=4.948842892	Pvalue=1.60E-06	0.000304748	NSF	protein_coding	NSF	?	?
17:44762589	rs77819282	TSH	#rs199454:44800110:G:A	0.979738	cisEqtl	FairfaxEtAl2014	24604202	2014	EUR	414	Blood	Monocytes_Naive_TopVarV1	NA	NA	Tstat=7.356010038	Pvalue=5.06E-12	2.62E-09	NSF	protein_coding	NSF	?	?
17:44762589	rs77819282	TSH	#rs199454:44800110:G:A	0.979738	cisEqtl	FairfaxEtAl2014	24604202	2014	EUR	414	Blood	Monocytes_Naive_TopVarV2	NA	NA	Tstat=7.376249333	Pvalue=1.07E-12	2.61E-10	NSF	protein_coding	NSF	?	?
17:44762589	rs77819282	TSH	#rs199454:44800110:G:A	0.979738	cisEqtl	FairfaxEtAl2014	24604202	2014	EUR	414	Blood	Monocytes_Naive_TopVarV2	NA	NA	Tstat=8.91119976	Pvalue=2.29E-17	8.90E-15	NSF	protein_coding	NSF	?	?
17:44762589	rs77819282	TSH	#rs199452:44801340:C:T	0.984685	cisEqtl	Gtex_Significant.V6	gtexportal.org/	2015	EUR	118	Blood_Vessel	Artery_Coronary	C/T	T	beta=0.571859813782289	Pvalue=5.72145902756305e-08	NA	WNT3	protein_coding	NSF	T;EXP:+/TSH:+/incTSH:+/FT4:-	TSH:1.293e-09/incTSH:0.008022/FT4:0.6125
17:44762589	rs77819282	TSH	#rs199448:44809001:A:G	0.8116	transEqtl	PritchardDB___Zeller2010	20502693	2010	Germany	1490	Blood	Monocytes	NA	NA	NA	Pvalue=9.94794e-141	NA	BPTF	protein_coding	NSF	?	?
17:44762589	rs77819282	TSH	#rs199445:44817408:C:T	0.8116	cisEqtl	Gtex_Significant.V6	gtexportal.org/	2015	EUR	85	Ovary	Ovary	C/T	T	beta=1.38238454091278	Pvalue=1.05592171823056e-12	NA	RP11-259G18.3	pseudogene	NSF	T;EXP:+/TSH:+/incTSH:+/FT4:-	TSH:2.729e-08/incTSH:0.001015/FT4:0.4343
17:44762589	rs77819282	TSH	#rs199444:44818276:T:C	0.979455	cisEqtl	GEUVADIS	24037378	2013	EUR	373	Blood	Lcls	NA	NA	r=0.396299608923321	Pvalue=1.82507398894078e-15	NA	WNT3	protein_coding	NSF	?	?
17:44762589	rs77819282	TSH	#rs199534:44824213:T:G	0.8116	cisEqtl	Gtex_Significant.V6	gtexportal.org/	2015	EUR	118	Blood_Vessel	Artery_Coronary	T/G	G	beta=1.33098532199437	Pvalue=5.14627636839009e-22	NA	RP11-259G18.3	pseudogene	NSF	G;EXP:+/TSH:+/incTSH:+/FT4:-	TSH:2.502e-08/incTSH:0.001176/FT4:0.4213
17:44762589	rs77819282	TSH	#rs199534:44824213:T:G	0.8116	cisEqtl	Gtex_Significant.V6	gtexportal.org/	2015	EUR	126	Adrenal_Gland	Adrenal_Gland	T/G	G	beta=1.37918553183013	Pvalue=3.91851381477024e-22	NA	RP11-259G18.3	pseudogene	NSF	G;EXP:+/TSH:+/incTSH:+/FT4:-	TSH:2.502e-08/incTSH:0.001176/FT4:0.4213
17:44762589	rs77819282	TSH	#rs199534:44824213:T:G	0.8116	cisEqtl	Gtex_Significant.V6	gtexportal.org/	2015	EUR	169	Colon	Colon_Transverse	T/G	G	beta=1.30686840893809	Pvalue=9.69254802524244e-27	NA	RP11-259G18.3	pseudogene	NSF	G;EXP:+/TSH:+/incTSH:+/FT4:-	TSH:2.502e-08/incTSH:0.001176/FT4:0.4213
17:44762589	rs77819282	TSH	#rs199534:44824213:T:G	0.8116	cisEqtl	Gtex_Significant.V6	gtexportal.org/	2015	EUR	183	Breast	Breast_Mammary_Tissue	T/G	G	beta=1.15824711826267	Pvalue=3.70980189828833e-42	NA	KANSL1-AS1	antisense	NSF	G;EXP:+/TSH:+/incTSH:+/FT4:-	TSH:2.502e-08/incTSH:0.001176/FT4:0.4213
17:44762589	rs77819282	TSH	#rs199534:44824213:T:G	0.8116	cisEqtl	Gtex_Significant.V6	gtexportal.org/	2015	EUR	197	Blood_Vessel	Artery_Aorta	T/G	G	beta=1.18530792469937	Pvalue=6.50588409021138e-43	NA	KANSL1-AS1	antisense	NSF	G;EXP:+/TSH:+/incTSH:+/FT4:-	TSH:2.502e-08/incTSH:0.001176/FT4:0.4213
17:44762589	rs77819282	TSH	#rs199534:44824213:T:G	0.8116	cisEqtl	Gtex_Significant.V6	gtexportal.org/	2015	EUR	197	Blood_Vessel	Artery_Aorta	T/G	G	beta=1.30764097056122	Pvalue=1.22870177837444e-35	NA	RP11-259G18.3	pseudogene	NSF	G;EXP:+/TSH:+/incTSH:+/FT4:-	TSH:2.502e-08/incTSH:0.001176/FT4:0.4213
17:44762589	rs77819282	TSH	#rs199534:44824213:T:G	0.8116	cisEqtl	Gtex_Significant.V6	gtexportal.org/	2015	EUR	241	Esophagus	Esophagus_Mucosa	T/G	G	beta=1.25334532106829	Pvalue=2.66912672545671e-40	NA	RP11-259G18.3	pseudogene	NSF	G;EXP:+/TSH:+/incTSH:+/FT4:-	TSH:2.502e-08/incTSH:0.001176/FT4:0.4213
17:44762589	rs77819282	TSH	#rs199534:44824213:T:G	0.8116	cisEqtl	Gtex_Significant.V6	gtexportal.org/	2015	EUR	256	Nerve	Nerve_Tibial	T/G	G	beta=1.11607134536971	Pvalue=1.14359009380529e-42	NA	RP11-259G18.2	pseudogene	NSF	G;EXP:+/TSH:+/incTSH:+/FT4:-	TSH:2.502e-08/incTSH:0.001176/FT4:0.4213
17:44762589	rs77819282	TSH	#rs199534:44824213:T:G	0.8116	cisEqtl	Gtex_Significant.V6	gtexportal.org/	2015	EUR	278	Lung	Lung	T/G	G	beta=1.23852812440066	Pvalue=7.16129976621231e-68	NA	KANSL1-AS1	antisense	NSF	G;EXP:+/TSH:+/incTSH:+/FT4:-	TSH:2.502e-08/incTSH:0.001176/FT4:0.4213
17:44762589	rs77819282	TSH	#rs199534:44824213:T:G	0.8116	cisEqtl	Gtex_Significant.V6	gtexportal.org/	2015	EUR	298	Adipose_Tissue	Adipose_Subcutaneous	T/G	G	beta=1.23323156876737	Pvalue=5.83361265069624e-57	NA	RP11-259G18.2	pseudogene	NSF	G;EXP:+/TSH:+/incTSH:+/FT4:-	TSH:2.502e-08/incTSH:0.001176/FT4:0.4213
17:44762589	rs77819282	TSH	#rs199534:44824213:T:G	0.8116	cisEqtl	Gtex_Significant.V6	gtexportal.org/	2015	EUR	338	Blood	Whole_Blood	T/G	G	beta=1.33600599690704	Pvalue=8.29014721346382e-61	NA	RP11-259G18.3	pseudogene	NSF	G;EXP:+/TSH:+/incTSH:+/FT4:-	TSH:2.502e-08/incTSH:0.001176/FT4:0.4213
17:44762589	rs77819282	TSH	#rs199534:44824213:T:G	0.8116	cisEqtl	Gtex_Significant.V6	gtexportal.org/	2015	EUR	361	Muscle	Muscle_Skeletal	T/G	G	beta=1.2308423161516	Pvalue=1.00254247575174e-81	NA	KANSL1-AS1	antisense	NSF	G;EXP:+/TSH:+/incTSH:+/FT4:-	TSH:2.502e-08/incTSH:0.001176/FT4:0.4213
17:44762589	rs77819282	TSH	#rs199533:44828931:G:A	0.8116	cisEqtl	FairfaxEtAl2014	24604202	2014	EUR	414	Blood	Monocytes_Naive_TopVarV1	NA	NA	Tstat=4.324414799	Pvalue=2.43E-05	0.003352575	NSF	protein_coding	NSF	?	?
17:44762589	rs77819282	TSH	#rs199533:44828931:G:A	0.8116	cisEqtl	Gtex_Significant.V6	gtexportal.org/	2015	EUR	256	Nerve	Nerve_Tibial	G/A	A	beta=1.2062701204865	Pvalue=4.54168171660946e-55	NA	KANSL1-AS1	antisense	NSF	A;EXP:+/TSH:+/incTSH:+/FT4:-	TSH:2.694e-08/incTSH:0.0009031/FT4:0.4347
17:44762589	rs77819282	TSH	#rs199530:44836653:G:A	0.95486	cisEqtl	Gtex_Significant.V6	gtexportal.org/	2015	EUR	256	Nerve	Nerve_Tibial	G/A	A	beta=-0.518818034432888	Pvalue=4.49198576944262e-12	NA	WNT3	protein_coding	NSF	A;EXP:-/TSH:-/incTSH:-/FT4:+	TSH:3.929e-09/incTSH:0.01401/FT4:0.7135
17:44762589	rs77819282	TSH	#rs199530:44836653:G:A	0.95486	cisEqtl	Gtex_Significant.V6	gtexportal.org/	2015	EUR	285	Blood_Vessel	Artery_Tibial	G/A	A	beta=-0.399999497342956	Pvalue=3.69632969383139e-10	NA	WNT3	protein_coding	NSF	A;EXP:-/TSH:-/incTSH:-/FT4:+	TSH:3.929e-09/incTSH:0.01401/FT4:0.7135
17:44762589	rs77819282	TSH	#rs199530:44836653:G:A	0.95486	cisEqtl	Gtex_Significant.V6	gtexportal.org/	2015	EUR	361	Muscle	Muscle_Skeletal	G/A	A	beta=-0.402435808939701	Pvalue=5.42916255244252e-08	NA	WNT3	protein_coding	NSF	A;EXP:-/TSH:-/incTSH:-/FT4:+	TSH:3.929e-09/incTSH:0.01401/FT4:0.7135
17:44762589	rs77819282	TSH	#rs199527:44843667:G:A	0.920032	cisEqtl	Gtex_Significant.V6	gtexportal.org/	2015	EUR	170	Stomach	Stomach	G/A	A	beta=-0.365259009737949	Pvalue=1.32468519289114e-07	NA	WNT3	protein_coding	NSF	A;EXP:-/TSH:-/incTSH:-/FT4:+	TSH:7.781e-09/incTSH:0.02153/FT4:0.6928
17:44762589	rs77819282	TSH	#rs199526:44847707:C:G	0.835656	cisEqtl	Gtex_Significant.V6	gtexportal.org/	2015	EUR	218	Esophagus	Esophagus_Muscularis	C/G	G	beta=0.386898134718451	Pvalue=3.5056369063513e-06	NA	RP11-669E14.6	antisense	NSF	G;EXP:+/TSH:-/incTSH:-/FT4:+	TSH:1.83e-08/incTSH:0.01354/FT4:0.6645
17:44762589	rs77819282	TSH	#rs199526:44847707:C:G	0.835656	cisEqtl	Gtex_Significant.V6	gtexportal.org/	2015	EUR	72	Brain	Brain_Anterior_cingulate_cortex_BA24	C/G	G	beta=-1.14782488840841	Pvalue=1.10076183841984e-11	NA	RP11-259G18.3	pseudogene	NSF	G;EXP:-/TSH:-/incTSH:-/FT4:+	TSH:1.83e-08/incTSH:0.01354/FT4:0.6645
17:44762589	rs77819282	TSH	#rs199526:44847707:C:G	0.835656	cisEqtl	Gtex_Significant.V6	gtexportal.org/	2015	EUR	87	Pituitary	Pituitary	C/G	G	beta=-1.19785679732133	Pvalue=8.52167692820608e-14	NA	LRRC37A2	protein_coding	NSF	G;EXP:-/TSH:-/incTSH:-/FT4:+	TSH:1.83e-08/incTSH:0.01354/FT4:0.6645
17:44762589	rs77819282	TSH	#rs199526:44847707:C:G	0.835656	cisEqtl	Gtex_Significant.V6	gtexportal.org/	2015	EUR	89	Brain	Brain_Cerebellar_Hemisphere	C/G	G	beta=-1.13022934473241	Pvalue=2.96258880877853e-14	NA	RP11-259G18.2	pseudogene	NSF	G;EXP:-/TSH:-/incTSH:-/FT4:+	TSH:1.83e-08/incTSH:0.01354/FT4:0.6645
17:44762589	rs77819282	TSH	#rs199524:44848438:G:T	0.920032	cisEqtl	Gtex_Significant.V6	gtexportal.org/	2015	EUR	87	Pituitary	Pituitary	G/T	T	beta=-0.581995618826637	Pvalue=5.06463046667309e-06	NA	WNT3	protein_coding	NSF	T;EXP:-/TSH:-/incTSH:-/FT4:+	TSH:4.84e-09/incTSH:0.01837/FT4:0.6178
17:44762589	rs77819282	TSH	#rs199523:44848517:C:A	0.920032	cisEqtl	Gtex_Significant.V6	gtexportal.org/	2015	EUR	218	Esophagus	Esophagus_Muscularis	C/A	A	beta=-0.540600918579892	Pvalue=3.48716560918119e-12	NA	WNT3	protein_coding	NSF	A;EXP:-/TSH:-/incTSH:-/FT4:+	TSH:1.386e-08/incTSH:0.009384/FT4:0.7377
17:44762589	rs77819282	TSH	#rs199520:44853872:G:A	0.920032	cisEqtl	Gtex_Significant.V6	gtexportal.org/	2015	EUR	278	Lung	Lung	G/A	A	beta=-0.334090314481577	Pvalue=1.6901962545225e-12	NA	WNT3	protein_coding	NSF	A;EXP:-/TSH:-/incTSH:-/FT4:+	TSH:1.135e-08/incTSH:0.0193/FT4:0.7038
17:44762589	rs77819282	TSH	#rs199519:44853924:G:A	0.920032	cisEqtl	Gtex_Significant.V6	gtexportal.org/	2015	EUR	197	Blood_Vessel	Artery_Aorta	G/A	A	beta=-0.655234567109377	Pvalue=1.38500014411915e-15	NA	WNT3	protein_coding	NSF	A;EXP:-/TSH:-/incTSH:-/FT4:+	TSH:1.046e-08/incTSH:0.01934/FT4:0.7092
17:44762589	rs77819282	TSH	#rs199518:44854580:A:C	0.920032	cisEqtl	Gtex_Significant.V6	gtexportal.org/	2015	EUR	169	Colon	Colon_Transverse	A/C	C	beta=-0.583534368378479	Pvalue=7.65608957925290e-09	NA	WNT3	protein_coding	NSF	C;EXP:-/TSH:-/incTSH:-/FT4:-	TSH:5.415e-09/incTSH:0.02234/FT4:0.9115
17:44762589	rs77819282	TSH	#rs199517:44854587:A:G	0.920032	cisEqtl	Gtex_Significant.V6	gtexportal.org/	2015	EUR	157	Testis	Testis	A/G	G	beta=-0.533276741144691	Pvalue=1.00315165456908e-08	NA	WNT3	protein_coding	NSF	G;EXP:-/TSH:-/incTSH:-/FT4:-	TSH:3.391e-09/incTSH:0.02331/FT4:0.8987
17:44762589	rs77819282	TSH	#rs199517:44854587:A:G	0.920032	cisEqtl	Gtex_Significant.V6	gtexportal.org/	2015	EUR	81	Brain	Brain_Hypothalamus	A/G	G	beta=-1.21490036406824	Pvalue=1.84656937527299e-18	NA	LRRC37A2	protein_coding	NSF	G;EXP:-/TSH:-/incTSH:-/FT4:-	TSH:3.391e-09/incTSH:0.02331/FT4:0.8987
17:44762589	rs77819282	TSH	#rs199502:44862347:G:A	0.80685	cisEqtl	Gtex_Significant.V6	gtexportal.org/	2015	EUR	81	Brain	Brain_Hypothalamus	G/A	A	beta=1.22735915845347	Pvalue=2.42035529834396e-14	NA	RP11-259G18.2	pseudogene	NSF	A;EXP:+/TSH:+/incTSH:+/FT4:-	TSH:2.453e-08/incTSH:0.008493/FT4:0.6189
17:44762589	rs77819282	TSH	#rs199502:44862347:G:A	0.80685	Eqtl	RamasamyEtAl2014	25174004	2014	EUR	119	Brain	Temporal_Cortex	G/A	NA	Beta=-0.43	Pvalue=1.56E-06	0.00712	LRRC37A2	protein_coding	NSF	?	?
17:44762589	rs77819282	TSH	#rs199501:44862613:A:G	0.895169	cisEqtl	Gtex_Significant.V6	gtexportal.org/	2015	EUR	126	Adrenal_Gland	Adrenal_Gland	A/G	G	beta=-0.740114945300198	Pvalue=3.40939970201836e-11	NA	WNT3	protein_coding	NSF	G;EXP:-/TSH:-/incTSH:-/FT4:+	TSH:1.472e-08/incTSH:0.01661/FT4:0.5961
17:44762589	rs77819282	TSH	#rs199501:44862613:A:G	0.895169	cisEqtl	Gtex_Significant.V6	gtexportal.org/	2015	EUR	278	Thyroid	Thyroid	A/G	G	beta=-0.772958835026043	Pvalue=5.07337489680989e-34	NA	WNT3	protein_coding	NSF	G;EXP:-/TSH:-/incTSH:-/FT4:+	TSH:1.472e-08/incTSH:0.01661/FT4:0.5961
17:44762589	rs77819282	TSH	#rs199437:44786336:T:A	0.989818	cisEqTL	SardeQTL	28394350	2017	EUR	684	Blood	PBMC	T/A	T	beta=0.431	Pvalue=4.091e-11	NA	KANSL1	protein_coding	NSF	T;EXP:+/TSH:-/incTSH:-/FT4:+	TSH:1.378e-09/incTSH:0.007604/FT4:0.5877
17:44762589	rs77819282	TSH	#rs169201:44790203:A:G	0.820697	cisEqTL	SardeQTL	28394350	2017	EUR	684	Blood	PBMC	A/G	A	beta=-1.159	Pvalue=1.85e-66	NA	KANSL1	protein_coding	NSF	A;EXP:-/TSH:-/incTSH:-/FT4:+	TSH:1.147e-08/incTSH:0.0007187/FT4:0.3924
17:44762589	rs77819282	TSH	#rs169201:44790203:A:G	0.820697	cisEqTL	SardeQTL	28394350	2017	EUR	684	Blood	PBMC	A/G	A	beta=-1.359	Pvalue=1.304e-90	NA	RP11-259G18.3	pseudogene	NSF	A;EXP:-/TSH:-/incTSH:-/FT4:+	TSH:1.147e-08/incTSH:0.0007187/FT4:0.3924
17:44762589	rs77819282	TSH	#rs169201:44790203:A:G	0.820697	cisEqTL	SardeQTL	28394350	2017	EUR	684	Blood	PBMC	A/G	A	beta=0.387	Pvalue=3.592e-09	NA	KANSL1	protein_coding	NSF	A;EXP:+/TSH:-/incTSH:-/FT4:+	TSH:1.147e-08/incTSH:0.0007187/FT4:0.3924
17:44762589	rs77819282	TSH	#rs199439:44793503:A:G	0.820697	cisEqTL	SardeQTL	28394350	2017	EUR	684	Blood	PBMC	A/G	A	beta=-1.38	Pvalue=3.567e-94	NA	KANSL1-AS1	antisense	NSF	A;EXP:-/TSH:-/incTSH:-/FT4:+	TSH:1.658e-08/incTSH:0.0006517/FT4:0.4101
17:44762589	rs77819282	TSH	#rs199529:44837217:A:C	0.904423	cisEqTL	SardeQTL	28394350	2017	EUR	684	Blood	PBMC	A/C	A	beta=0.518	Pvalue=1.323e-15	NA	KANSL1	protein_coding	NSF	A;EXP:+/TSH:-/incTSH:-/FT4:+	TSH:3.741e-09/incTSH:0.002718/FT4:0.4794
17:44762589	rs77819282	TSH	#rs199529:44837217:A:C	0.904423	cisEqTL	SardeQTL	28394350	2017	EUR	684	Blood	PBMC	A/C	A	beta=0.417	Pvalue=1.704e-10	NA	LRRC37A2	protein_coding	NSF	A;EXP:+/TSH:-/incTSH:-/FT4:+	TSH:3.741e-09/incTSH:0.002718/FT4:0.4794
18:29173795	rs1080094	FT4	#rs4799581:29161511:T:C	0.975851	cisEqtl	Gtex_Significant.V6	gtexportal.org/	2015	EUR	89	Spleen	Spleen	T/C	C	beta=-0.593991053168207	Pvalue=7.6355686881798e-07	NA	B4GALT6	protein_coding	TTR	C;EXP:-/TSH:-/incTSH:+/FT4:+	TSH:0.2461/incTSH:0.5055/FT4:2.258e-10
2:135632981	rs4954192	FT4	#rs1374289:135694379:C:T	0.843756	cisEqtl	PritchardDB___Innocenti2011	21637794	2011	European|African|unspecified-504|23|5	532	Liver	Liver	NA	NA	NA	LogBayesFactor=12.990	NA	CCNT2	protein_coding	ACMSD	?	?
2:135632981	rs4954192	FT4	#rs12477502:135629252:G:C	0.920537	cis_gene_Eqtl	BIOSQTL___Zhernakova	27918533	2016	Dutch	2116	Blood	Whole_Blood	G/C	C	ZScore=4.0272096	Pvalue=5.64E-05	Qvalue=0.027626565	RAB3GAP1	protein_coding	ACMSD	C:EXP:+/TSH:-/incTSH:+/FT4:-	0.15/0.9104/2.085e-07
2:135632981	rs4954192	FT4	#rs2034261:135706758:T:G	0.843756	cisEqtl	Gtex.V6p.egenes_ALL	gtexportal.org/	2015	EUR	218	Esophagus	Esophagus_Muscularis	G/T	NA	beta=0.000519209	Pvalue=2.1832e-07	Qvalue=0.00132492	TMEM163	protein_coding	ACMSD	?	?
2:135632981	rs4954192	FT4	#rs3769023:135713703:G:A	0.843756	cisEqtl	Gtex_Significant.V6	gtexportal.org/	2015	EUR	361	Muscle	Muscle_Skeletal	G/A	A	beta=-0.335873457131865	Pvalue=4.04287215909828e-06	NA	AC064850.4	pseudogene	ACMSD	A;EXP:-/TSH:-/incTSH:+/FT4:-	TSH:0.2168/incTSH:0.9089/FT4:5.276e-07
2:1407628	rs11675342	hypothyroidism	#rs11675342:1407628:C:T	1	cisEqtl	Gtex_Significant.V6	gtexportal.org/	2015	EUR	278	Thyroid	Thyroid	C/T	T	beta=0.497971109029032	Pvalue=3.70877469261769e-32	NA	TPO	protein_coding	TPO	T;EXP:+/TSH:+/incTSH:+/FT4:-	TSH:7.878e-06/incTSH:1.477e-10/FT4:1.231e-05
2:1407628	rs11675342	hypothyroidism	#rs2071402:1417199:G:A	0.895963	cisEqtl	Gtex_Significant.V6	gtexportal.org/	2015	EUR	278	Thyroid	Thyroid	G/A	A	beta=0.324392536333505	Pvalue=4.02187867115581e-13	NA	AC144450.1	antisense	TPO	A;EXP:+/TSH:+/incTSH:+/FT4:-	TSH:4.087e-05/incTSH:1.216e-09/FT4:1.791e-05
2:217625523	rs13015993	TSH	#rs1861628:217628430:A:G	0.980334	cisEqtl	FehrmannEtAl2011	21829388	2011	Eur	1469	Blood	WholeBlood	A/G	G	r2=0.1	Pvalue=3.7E-04	NA	NA	NA	AC007563.5	?	?
20:22596879	rs1203944	TSH	#rs1203922:22585700:G:T	1	cisEqtl	Gtex_Significant.V6	gtexportal.org/	2015	EUR	278	Thyroid	Thyroid	G/T	T	beta=0.505739952981237	Pvalue=4.01377250382601e-21	NA	FOXA2	protein_coding	intergenic	T;EXP:+/TSH:+/incTSH:+/FT4:-	TSH:7.171e-12/incTSH:3.97e-06/FT4:0.1039
20:22596879	rs1203944	TSH	#rs1203922:22585700:G:T	1	cisEqtl	Gtex_Significant.V6	gtexportal.org/	2015	EUR	278	Thyroid	Thyroid	G/T	T	beta=0.519992507436103	Pvalue=1.64088288940329e-13	NA	LINC00261	lincRNA	intergenic	T;EXP:+/TSH:+/incTSH:+/FT4:-	TSH:7.171e-12/incTSH:3.97e-06/FT4:0.1039
20:22596879	rs1203944	TSH	#rs1203930:22590835:A:G	1	cisEqtl	Gtex_Significant.V6	gtexportal.org/	2015	EUR	278	Thyroid	Thyroid	A/G	G	beta=0.572131797636494	Pvalue=1.31675022341972e-18	NA	RP4-788L20.3	lincRNA	intergenic	G;EXP:+/TSH:+/incTSH:+/FT4:-	TSH:8.074e-12/incTSH:4.297e-06/FT4:0.114
3:12239852	rs1663070	TSH	#rs92090:12177641:G:T	0.939729	cisEqtl	FehrmannEtAl2011	21829388	2011	Eur	1469	Blood	WholeBlood	A/C	C	r2=-0.15|-0.37	Pvalue=3.3E-13	NA	SYN2	processed_transcript	intergenic	?	?
3:12239852	rs1663070	TSH	#rs310758:12218523:C:T	0.979717	cisEqtl	WestraEtAl2013	24013639	2013	-	5311	Blood	WholeBlood	T/C	C	Zscore=Zscore=-4.952255|-8.134016|-5.1636977|-6.028201|-3.0129156|-4.454366|-2.1998007|-1.044371|-	Pvalue=8.19836007079316E-37	0.0	SYN2	processed_transcript	intergenic	?	?
3:149220109	rs28502438	TSH	#rs28502438:149220109:T:C	1	cisEqtl	Gtex_Significant.V6	gtexportal.org/	2015	EUR	278	Thyroid	Thyroid	T/C	C	beta=-0.303835333857796	Pvalue=3.79744248280711e-11	NA	WWTR1	protein_coding	TM4SF4	C;EXP:-/TSH:-/incTSH:-/FT4:+	TSH:3.699e-08/incTSH:0.07155/FT4:0.1833
3:149220109	rs28502438	TSH	#rs9860963:149197465:A:G	0.863633	cisEqtl	Gtex_Significant.V6	gtexportal.org/	2015	EUR	149	Pancreas	Pancreas	A/G	G	beta=0.550164308231679	Pvalue=1.14184810229035e-08	NA	TM4SF4	protein_coding	TM4SF4	G;EXP:+/TSH:-/incTSH:-/FT4:+	TSH:1.263e-06/incTSH:0.1285/FT4:0.0532
3:149220109	rs28502438	TSH	#rs9847773:149217816:C:T	0.991424	cisEqtl	Gtex_Significant.V6	gtexportal.org/	2015	EUR	278	Thyroid	Thyroid	C/T	T	beta=-0.309931706070342	Pvalue=4.16059433432685e-11	NA	COMMD2	protein_coding	TM4SF4	T;EXP:-/TSH:-/incTSH:-/FT4:+	TSH:5.211e-08/incTSH:0.06532/FT4:0.1348
3:185514088	rs13100823	TSH	#rs35510946:185518910:G:A	0.995422	cisEqtl	Gtex_Significant.V6	gtexportal.org/	2015	EUR	278	Thyroid	Thyroid	G/A	A	beta=0.314308896974955	Pvalue=1.18846193338474e-07	NA	IGF2BP2	protein_coding	IGF2BP2	A;EXP:+/TSH:-/incTSH:-/FT4:+	TSH:3.25e-09/incTSH:0.0005546/FT4:0.002779
4:149665602	rs11732089	TSH	#rs59840922:149632011:G:A	1	cisEqtl	Gtex_Significant.V6	gtexportal.org/	2015	EUR	278	Thyroid	Thyroid	G/A	A	beta=0.404630235206198	Pvalue=2.47434833998624e-05	NA	RP11-563M4.1	lincRNA	intergenic	A;EXP:+/TSH:-/incTSH:-/FT4:-	TSH:1.44e-49/incTSH:5.425e-05/FT4:0.5042
4:149665602	rs11732089	TSH	#rs28367132:149639865:G:A	1	cisEqtl	Gtex_Significant.V6	gtexportal.org/	2015	EUR	157	Testis	Testis	G/A	A	beta=0.544080334624778	Pvalue=8.16775255034531e-10	NA	RP11-503L19.1	lincRNA	intergenic	A;EXP:+/TSH:-/incTSH:-/FT4:-	TSH:1.197e-50/incTSH:2.558e-05/FT4:0.4874
4:149665602	rs11732089	TSH	#rs28435578:149646538:T:C	1	cisEqtl	Gtex_Significant.V6	gtexportal.org/	2015	EUR	278	Thyroid	Thyroid	T/C	C	beta=0.648913844279594	Pvalue=6.74058748166069e-29	NA	NR3C2	protein_coding	intergenic	C;EXP:+/TSH:-/incTSH:-/FT4:-	TSH:5.358e-51/incTSH:3.267e-05/FT4:0.5833
4:170992760	rs6854291	FT4	#rs2054555:170991938:C:T	0.826592	cisEqtl	Gtex_Significant.V6	gtexportal.org/	2015	EUR	149	Pancreas	Pancreas	C/T	T	beta=-0.701306	Pvalue=7.115214e-08	NA	AADAT	protein_coding	AADAT	T;EXP:-/TSH:+/incTSH:+/FT4:+	TSH:0.035/incTSH:0.441/FT4:1.06e-20
4:170992760	rs6854291	FT4	#rs112137539:170975674:T:A	0.925736	Eqtl	RamasamyEtAl2014	25174004	2014	EUR	119	Brain	Temporal_Cortex	T/A	NA	Beta=0.818	Pvalue=6.12E-07	0.00679	AADAT	protein_coding	AADAT	?	?
4:170992760	rs6854291	FT4	#rs112649654:170986579:T:G	0.908343	cisEqtl	Gtex_Significant.V6	gtexportal.org/	2015	EUR	278	Thyroid	Thyroid	T/G	G	beta=-0.45496877480741	Pvalue=1.82271467836306e-08	NA	AADAT	protein_coding	AADAT	G;EXP:-/TSH:+/incTSH:+/FT4:+	TSH:0.01374/incTSH:0.7078/FT4:3.319e-24
4:170992760	rs6854291	FT4	#rs112137539:170975674:T:A	0.925736	cisEqtl	RamasamyEtAl2014	25174004	2014	EUR	119	Brain	Brain_Temporal_Cortex	T/A	NA	Beta=0.818	Pvalue=6.12E-07	Qvalue=0.00679	AADAT	protein_coding	AADAT	?	?
4:170992760	rs6854291	FT4	#rs11722870:170990750:G:A	0.908343	cisEqtl	Gtex_Significant.V6	gtexportal.org/	2015	EUR	185	Adipose_Tissue	Adipose_Visceral_Omentum	G/A	A	beta=-0.860188589107265	Pvalue=9.47806843665746e-12	NA	AADAT	protein_coding	AADAT	A;EXP:-/TSH:+/incTSH:+/FT4:+	TSH:0.02163/incTSH:0.6868/FT4:6.291e-24
4:170992760	rs6854291	FT4	#rs11722870:170990750:G:A	0.908343	cisEqtl	Gtex_Significant.V6	gtexportal.org/	2015	EUR	298	Adipose_Tissue	Adipose_Subcutaneous	G/A	A	beta=-0.624118334267464	Pvalue=8.47518432983019e-13	NA	AADAT	protein_coding	AADAT	A;EXP:-/TSH:+/incTSH:+/FT4:+	TSH:0.02163/incTSH:0.6868/FT4:6.291e-24
4:170992760	rs6854291	FT4	#rs182221689:170993452:A:G	0.819306	cisEqtl	Gtex_Significant.V6	gtexportal.org/	2015	EUR	170	Stomach	Stomach	A/G	G	beta=-0.485370407831909	Pvalue=6.04883057931237e-07	NA	AADAT	protein_coding	AADAT	G;EXP:-/TSH:+/incTSH:+/FT4:+	TSH:0.0746/incTSH:0.6938/FT4:3.839e-22
4:170992760	rs6854291	FT4	#rs182221689:170993452:A:G	0.819306	cisEqtl	Gtex_Significant.V6	gtexportal.org/	2015	EUR	241	Esophagus	Esophagus_Mucosa	A/G	G	beta=-0.550845014288743	Pvalue=3.87890375034838e-07	NA	AADAT	protein_coding	AADAT	G;EXP:-/TSH:+/incTSH:+/FT4:+	TSH:0.0746/incTSH:0.6938/FT4:3.839e-22
4:170992760	rs6854291	FT4	#rs182221689:170993452:A:G	0.819306	cisEqtl	Gtex_Significant.V6	gtexportal.org/	2015	EUR	256	Nerve	Nerve_Tibial	A/G	G	beta=-0.541658571801365	Pvalue=5.21374430636785e-13	NA	AADAT	protein_coding	AADAT	G;EXP:-/TSH:+/incTSH:+/FT4:+	TSH:0.0746/incTSH:0.6938/FT4:3.839e-22
4:170992760	rs6854291	FT4	#rs182221689:170993452:A:G	0.819306	cisEqtl	Gtex_Significant.V6	gtexportal.org/	2015	EUR	285	Blood_Vessel	Artery_Tibial	A/G	G	beta=-0.676268099333732	Pvalue=4.03929729736498e-20	NA	AADAT	protein_coding	AADAT	G;EXP:-/TSH:+/incTSH:+/FT4:+	TSH:0.0746/incTSH:0.6938/FT4:3.839e-22
5:76488613	rs1119208	TSH	#rs6453294:76488655:C:G	0.986657	cisEqtl	Gtex_Significant.V6	gtexportal.org/	2015	EUR	149	Pancreas	Pancreas	C/G	G	beta=0.644620241160051	Pvalue=1.08799236556951e-09	NA	PDE8B	protein_coding	intergenic	G;EXP:+/TSH:+/incTSH:-/FT4:-	TSH:1.197e-12/incTSH:0.9476/FT4:0.1559
5:76532571	rs2127387	TSH	#rs2127387:76532571:G:A	1	cisEqtl	Gtex_Significant.V6	gtexportal.org/	2015	EUR	278	Thyroid	Thyroid	G/A	A	beta=0.516155808698833	Pvalue=4.9577778499334e-35	NA	PDE8B	protein_coding	PDE8B	A;EXP:+/TSH:+/incTSH:+/FT4:-	TSH:1.1e-117/incTSH:4.18e-09/FT4:2.378e-06
5:76532571	rs2127387	TSH	#rs10213867:76533530:G:C	0.995673	cisEqtl	Gtex_Significant.V6	gtexportal.org/	2015	EUR	278	Thyroid	Thyroid	G/C	C	beta=0.262161337505009	Pvalue=2.65437529129282e-10	NA	ZBED3	protein_coding	PDE8B	C;EXP:+/TSH:+/incTSH:+/FT4:-	TSH:8.5e-117/incTSH:3.096e-09/FT4:2.959e-06
5:76532571	rs2127387	TSH	#rs11950697:76540496:T:A	0.884353	cisEqtl	Gtex_Significant.V6	gtexportal.org/	2015	EUR	278	Thyroid	Thyroid	T/A	A	beta=0.340116581626425	Pvalue=2.01848710659467e-09	NA	WDR41	protein_coding	PDE8B	A;EXP:+/TSH:+/incTSH:+/FT4:-	TSH:3.71e-110/incTSH:1.596e-08/FT4:7.831e-07
6:166047034	rs1079418	TSH	#rs1079418:166047034:A:G	1	cisEqtl	Gtex_Significant.V6	gtexportal.org/	2015	EUR	278	Thyroid	Thyroid	A/G	G	beta=-0.510153404246513	Pvalue=6.00995878650464e-14	NA	PDE10A	protein_coding	PDE10A	G;EXP:-/TSH:-/incTSH:-/FT4:+	TSH:8.232e-53/incTSH:4.251e-08/FT4:0.01895
6:25777481	rs9356988	FT4	#rs7765833:25712433:C:A	0.826592	cisEqtl	Gtex_Significant.V6	gtexportal.org/	2015	EUR	97	Liver	Liver	C/A	A	beta=-0.300274387216431	Pvalue=4.99573867459285e-07	NA	SLC17A4	protein_coding	SLC17A4	A;EXP:-/TSH:-/incTSH:+/FT4:-	TSH:0.7258/incTSH:0.2237/FT4:2.131e-09
6:25777481	rs9356988	FT4	#rs1937131:25744831:T:A	0.839487	cisEqtl	PritchardDB___Schadt2008	18462017	2008	EUR	427	Liver	Liver	NA	NA	NA	Pvalue=0.000680002	NA	SLC17A4	protein_coding	SLC17A4	?	?
6:25777481	rs9356988	FT4	#rs1937131:25744831:T:A	0.839487	cisEqtl	PritchardDB___Schadt2008	18462017	2008	EUR	427	Liver	Liver	NA	NA	NA	Pvalue=8.91005e-06	NA	NA	NA	SLC17A4	?	?
6:25777481	rs9356988	FT4	#rs1165216:25797971:G:A	0.861672	cisEqtl	Gtex_Significant.V6	gtexportal.org/	2015	EUR	159	Heart	Heart_Atrial_Appendage	G/A	A	beta=-0.430627744235964	Pvalue=1.30191497276176e-06	NA	HIST1H2BG	protein_coding	SLC17A4	A;EXP:-/TSH:+/incTSH:+/FT4:-	TSH:0.4702/incTSH:0.1327/FT4:3.132e-07
6:25777481	rs9356988	FT4	#rs17270561:25820439:C:A	0.803194	cisEqtl	Gtex_Significant.V6	gtexportal.org/	2015	EUR	361	Muscle	Muscle_Skeletal	C/A	A	beta=-0.515015314993487	Pvalue=1.21505108528147e-07	NA	U91328.22	lincRNA	SLC17A4	A;EXP:-/TSH:-/incTSH:+/FT4:-	TSH:0.6165/incTSH:0.5969/FT4:4.537e-10
6:31108129	rs1265091	TSH	#rs1044870:31130821:C:T	0.906533	cisEqtl	FairfaxEtAl2014	24604202	2014	EUR	367	Blood	Monocytes_Ifn_TopVarV1	NA	NA	Tstat=4.23701426	Pvalue=3.48E-05	0.003965512	LST1	protein_coding	PSORS1C1	?	?
8:23356964	rs56009477	TSH	#rs56009477:23356964:A:G	1	cisEqtl	Gtex_Significant.V6	gtexportal.org/	2015	EUR	278	Thyroid	Thyroid	A/G	G	beta=0.269487216461888	Pvalue=1.96264214694072e-06	NA	SLC25A37	protein_coding	intergenic	G;EXP:+/TSH:-/incTSH:-/FT4:+	TSH:3.723e-10/incTSH:0.03492/FT4:0.0846
8:70365025	rs10957494	TSH	#rs10504444:70365008:G:A	1	cisEqtl	Gtex_Significant.V6	gtexportal.org/	2015	EUR	278	Thyroid	Thyroid	G/A	A	beta=0.1899532858048	Pvalue=1.29755004575385e-05	NA	SULF1	protein_coding	RP11-744J10.3	A;EXP:+/TSH:+/incTSH:+/FT4:-	TSH:1.75e-09/incTSH:0.2255/FT4:0.2261
9:127015440	rs10818937	FT4	#rs2282085:127025040:A:G	0.837285	cisEqtl	FairfaxEtAl2014	24604202	2014	EUR	322	Blood	Monocytes_Lps24Hrs_TopVar2	NA	NA	Tstat=3.980254234	Pvalue=8.78E-05	0.006620327	NEK6	protein_coding	NEK6	?	?
9:127015440	rs10818937	FT4	#rs10760344:127026282:G:T	0.913166	cisEqtl	FairfaxEtAl2014	24604202	2014	EUR	367	Blood	Monocytes_Ifn_TopVarV2	NA	NA	Tstat=7.102212424	Pvalue=7.79E-12	1.67E-09	NEK6	protein_coding	NEK6	?	?
9:127015440	rs10818937	FT4	#rs35956754:127034358:G:C	0.800216	cisEqtl	Gtex_Significant.V6	gtexportal.org/	2015	EUR	278	Thyroid	Thyroid	G/C	C	beta=-0.432986797460783	Pvalue=2.46187858707195e-20	NA	NEK6	protein_coding	NEK6	C;EXP:-/TSH:+/incTSH:+/FT4:-	TSH:1.724e-05/incTSH:0.004611/FT4:1.809e-09
9:127015440	rs10818937	FT4	#rs10818940:127063459:C:T	0.850445	cisEqtl	Gtex_Significant.V6	gtexportal.org/	2015	EUR	278	Thyroid	Thyroid	C/T	T	beta=-0.209746184560396	Pvalue=5.50483208603178e-08	NA	PSMB7	protein_coding	NEK6	T;EXP:-/TSH:+/incTSH:+/FT4:-	TSH:0.0005238/incTSH:0.02101/FT4:3.675e-10
9:136149098	rs8176645	TSH	#rs8176719:136132908:T:TC	0.984229	cisEqtl	Gtex_Significant.V6	gtexportal.org/	2015	EUR	185	Adipose_Tissue	Adipose_Visceral_Omentum	T/TC	TC	beta=0.624340864198847	Pvalue=5.7615055544543e-14	NA	ABO	processed_transcript	ABO	?	?
9:136149098	rs8176645	TSH	#rs687621:136137065:A:G	0.861179	cisEqtl	Gtex_Significant.V6	gtexportal.org/	2015	EUR	126	Adrenal_Gland	Adrenal_Gland	A/G	G	beta=0.941745928345126	Pvalue=2.38955175752518e-21	NA	ABO	processed_transcript	ABO	G;EXP:+/TSH:+/incTSH:+/FT4:-	TSH:4.484e-14/incTSH:1.032e-05/FT4:0.4375
9:136149098	rs8176645	TSH	#rs687621:136137065:A:G	0.861179	cisEqtl	Gtex_Significant.V6	gtexportal.org/	2015	EUR	159	Heart	Heart_Atrial_Appendage	A/G	G	beta=0.678473355465358	Pvalue=8.20519780077838e-09	NA	ABO	processed_transcript	ABO	G;EXP:+/TSH:+/incTSH:+/FT4:-	TSH:4.484e-14/incTSH:1.032e-05/FT4:0.4375
9:136149098	rs8176645	TSH	#rs687289:136137106:G:A	0.864894	cisEqtl	Gtex_Significant.V6	gtexportal.org/	2015	EUR	85	Ovary	Ovary	G/A	A	beta=0.911305591513458	Pvalue=4.62730811454687e-13	NA	ABO	processed_transcript	ABO	A;EXP:+/TSH:+/incTSH:+/FT4:-	TSH:3.211e-14/incTSH:5.583e-06/FT4:0.4723
9:136149098	rs8176645	TSH	#rs576123:136144308:T:C	0.859291	cisEqtl	Gtex_Significant.V6	gtexportal.org/	2015	EUR	241	Esophagus	Esophagus_Mucosa	T/C	C	beta=0.8363471011104	Pvalue=1.79016555168647e-32	NA	ABO	processed_transcript	ABO	C;EXP:+/TSH:+/incTSH:+/FT4:-	TSH:1.532e-12/incTSH:9.255e-06/FT4:0.36
9:136149098	rs8176645	TSH	9:136146068:A:AT	0.861978	cisEqtl	Gtex_Significant.V6	gtexportal.org/	2015	EUR	79	Vagina	Vagina	A/AT	AT	beta=0.745416916150909	Pvalue=2.64153341096365e-09	NA	ABO	processed_transcript	ABO	?	?
9:136149098	rs8176645	TSH	9:136149229:T:C	0.881089	cisEqtl	Gtex_Significant.V6	gtexportal.org/	2015	EUR	169	Colon	Colon_Transverse	T/C	C	beta=0.297010180425861	Pvalue=1.79611271775388e-09	NA	ABO	processed_transcript	ABO	C;EXP:+/TSH:+/incTSH:+/FT4:-	TSH:1.569e-14/incTSH:2.493e-05/FT4:0.5415
9:139122363	rs55679545	TSH	NA	0.818213	cisEqtl	Gtex.V6p.egenes_ALL	gtexportal.org/	2015	EUR	361	Muscle	Muscle_Skeletal	A/G	NA	beta=0.0305528	Pvalue=8.61927e-06	Qvalue=0.042868	QSOX2	protein_coding	QSOX2
9:139122363	rs55679545	FT4	#rs7861829:139120043:C:G	0.95604	cisEqtl	Gtex_Significant.V6	gtexportal.org/	2015	EUR	302	Skin	Skin_Sun_Exposed_Lower_leg	C/G	G	beta=0.348303791632911	Pvalue=2.23670261284347e-09	NA	QSOX2	protein_coding	QSOX2	G;EXP:+/TSH:-/incTSH:-/FT4:+	TSH:0.4367/incTSH:0.68/FT4:1.573e-08
9:139122363	rs55679545	FT4	#rs11103390:139120828:T:C	0.96109	Eqtl	RamasamyEtAl2014	25174004	2014	EUR	134	Brain	AverageAllBrainTissue	T/C	NA	Beta=-0.098	Pvalue=4.97E-08	0.000153	QSOX2	protein_coding	QSOX2	?	?
9:139122363	rs55679545	FT4	#rs62579864:139139032:C:A	0.89977	cisEqtl	Gtex_Significant.V6	gtexportal.org/	2015	EUR	256	Nerve	Nerve_Tibial	C/A	A	beta=-0.234349992702059	Pvalue=5.68071760533389e-11	NA	QSOX2	protein_coding	QSOX2	A;EXP:-/TSH:+/incTSH:+/FT4:-	TSH:0.3234/incTSH:0.2642/FT4:1.452e-09
9:139122363	rs55679545	FT4	#rs62579864:139139032:C:A	0.89977	cisEqtl	Gtex_Significant.V6	gtexportal.org/	2015	EUR	85	Ovary	Ovary	C/A	A	beta=-0.342281676128018	Pvalue=9.25670750791134e-07	NA	PPP1R26-AS1	antisense	QSOX2	A;EXP:-/TSH:+/incTSH:+/FT4:-	TSH:0.3234/incTSH:0.2642/FT4:1.452e-09
9:139122363	rs55679545	FT4	#rs62579866:139139578:C:A	0.891833	cisEqtl	Gtex_Significant.V6	gtexportal.org/	2015	EUR	159	Heart	Heart_Atrial_Appendage	C/A	A	beta=-0.330669784629877	Pvalue=2.86087482023262e-07	NA	QSOX2	protein_coding	QSOX2	A;EXP:-/TSH:+/incTSH:+/FT4:-	TSH:0.337/incTSH:0.2748/FT4:6.474e-10
9:139122363	rs55679545	FT4	#rs35244336:139141908:C:A	0.835878	cisEqtl	Gtex_Significant.V6	gtexportal.org/	2015	EUR	298	Adipose_Tissue	Adipose_Subcutaneous	C/A	A	beta=-0.189603150591602	Pvalue=2.87496768472632e-07	NA	QSOX2	protein_coding	QSOX2	A;EXP:-/TSH:+/incTSH:+/FT4:-	TSH:0.2566/incTSH:0.214/FT4:8.174e-09
9:16214340	rs9298749	TSH	#rs10125444:16212992:A:G	0.940796	cisEqtl	Gtex_Significant.V6	gtexportal.org/	2015	EUR	278	Thyroid	Thyroid	A/G	G	beta=0.489448205100724	Pvalue=2.57464084358087e-14	NA	BNC2	protein_coding	C9orf92	G;EXP:+/TSH:+/incTSH:+/FT4:-	TSH:1.599e-09/incTSH:0.01202/FT4:0.04735
9:16214340	rs9298749	TSH	#rs10125444:16212992:A:G	0.940796	cisEqtl	Gtex_Significant.V6	gtexportal.org/	2015	EUR	278	Thyroid	Thyroid	A/G	G	beta=0.336853544485757	Pvalue=1.00023777843514e-06	NA	RP11-62F24.2	antisense	C9orf92	G;EXP:+/TSH:+/incTSH:+/FT4:-	TSH:1.599e-09/incTSH:0.01202/FT4:0.04735
Identified eQTLs in LD (r2>0.8) with the TSH, FT4, hypo- and hyperthyroidism GWAS index SNPs. The table shows: the GWAS index SNP; the primarly GWAS-associated phenotype; the detected eQTL and its LD with index SNP in 1000Genomes Europeans; the eQTL type; the study source and corresponding publication indices (PubMED ID and year of publication); the population, tissue and cell type in which eQTLs…
