# Supplementary material for: Genome-wide analyses identify a role for SLC17A4 and AADAT in thyroid hormone regulation
Source: Nat Commun. 2018 Oct 26;9:4455. doi: 10.1038/s41467-018-06356-1 (PMC6203810; doi:10.1038/s41467-018-06356-1)
Supplement: Supplementary file 7 — Supplementary Data 4 [file 41467_2018_6356_MOESM7_ESM.xlsx]

## Sheet: Table S4
Co-localization results for all gene-tissue-phenotype combinations assessed
Phenotype	celltype	Tissue	Gene	SNP	RSId	A1	A2	Freq	b_GWAS	se_GWAS	p_GWAS	b_eQTL	se_eQTL	p_eQTL	b_SMR	se_SMR	p_SMR	p_HET	nsnp_HET
invnormFT4	Whole_Blood	Blood	ADORA2B	17_15944208_A_T	rs1065822	T	A	0.533797	-0.0427	0.0066	9.669e-11	-0.266481	0.0478156	2.50249e-08	0.160237	0.0379484	2.41625e-05	0.00241879	19
invnormFT4	Whole_Blood	Blood	TTC19	17_16043651_T_C	rs1989856	C	T	0.525845	-0.0447	0.0065	8.199e-12	0.310876	0.041343	5.50133e-14	-0.143787	0.0283342	3.88125e-07	0.0359767	19
invnormFT4	Whole_Blood	Blood	NCOR1	17_16142688_A_G	rs34331598	G	A	0.516899	-0.0381	0.0065	5.846e-09	-0.302203	0.0328494	3.59117e-20	0.126074	0.0255036	7.67728e-07	0.0025451	19
invnormTSH	Whole_Blood	Blood	VAV3	1_108297209_T_A	rs12566129	A	T	0.0815109	0.0867	0.0104	5.687e-17	0.305411	0.0493049	5.8532e-10	0.28388	0.0570952	6.62514e-07	0.0385287	16
invnormTSH	Whole_Blood	Blood	PDE8B	5_76736907_G_C	rs2560076	C	G	0.465209	-0.0332	0.0061	4.939e-08	-0.410281	0.0646245	2.17155e-10	0.0809201	0.0195835	3.59524e-05	7.1487e-05	19
invnormTSH	Vagina	Vagina	RP11-345M22.2	16_79746461_T_C	rs76862947	C	T	0.312127	-0.0897	0.0071	2.151e-36	-0.899711	0.168206	8.85081e-08	0.0996987	0.0202409	8.4103e-07	0.000259714	14
invnormTSH	Vagina	Vagina	ABO	9_136148000_A_G	rs647800	G	A	0.609344	0.0343	0.0061	2.465e-08	0.712905	0.0883956	7.32735e-16	0.048113	0.0104309	3.97779e-06	0.0127404	19
invnormFT4	Uterus	Uterus	ADORA2B	17_15881816_C_G	rs2159643	G	C	0.572565	-0.0439	0.0067	5.241e-11	-0.816382	0.103066	2.35677e-15	0.0537738	0.0106509	4.44688e-07	0.14249	19
hypothyroidism	Thyroid	Thyroid	ZBED3	5_76515824_A_G	rs9687206	G	A	0.442346	0.1383	0.0254	4.971e-08	0.249006	0.0357783	3.41013e-12	0.555408	0.129513	1.79948e-05	0.000598577	19
hypothyroidism	Thyroid	Thyroid	WDR41	5_76540496_T_A	rs11950697	A	T	0.383698	0.1468	0.026	1.596e-08	0.339578	0.054306	4.0252e-10	0.432301	0.103159	2.78203e-05	0.00106301	19
invnormFT4	Thyroid	Thyroid	ADORA2B	17_15879910_C_T	rs1045599	T	C	0.570577	-0.043	0.0066	1.035e-10	-1.16585	0.0523451	6.84646e-110	0.036883	0.00589834	4.02367e-10	0.000572422	19
invnormFT4	Thyroid	Thyroid	TTC19	17_15883967_T_C	rs4239134	C	T	0.530815	-0.0437	0.0066	2.558e-11	0.36338	0.0449392	6.16378e-16	-0.12026	0.0234751	3.00921e-07	0.00476147	19
invnormTSH	Thyroid	Thyroid	CTD-2560E9.3	11_45237858_T_A	rs11038357	A	T	0.279324	-0.0666	0.0069	3.244e-22	0.438279	0.0749577	5.00464e-09	-0.151958	0.0303855	5.70348e-07	0.000103996	19
invnormTSH	Thyroid	Thyroid	CADM1	11_115053011_A_G	rs11605461	G	A	0.511928	0.0386	0.0061	1.837e-10	0.985745	0.0415629	2.41104e-124	0.0391582	0.00640469	9.71686e-10	0.0417106	19
invnormTSH	Thyroid	Thyroid	ITPK1	14_93558453_G_T	rs71430783	T	G	0.214712	0.0669	0.0078	7.878e-18	0.796304	0.0620935	1.19906e-37	0.0840131	0.0117841	1.00814e-12	0.000478016	19
invnormTSH	Thyroid	Thyroid	RP11-345M22.2	16_79749031_T_C	rs7194711	C	T	0.414513	-0.0768	0.0062	1.959e-35	-0.685435	0.0673495	2.50454e-24	0.112046	0.0142487	3.7331e-15	0.000909684	19
invnormTSH	Thyroid	Thyroid	VAV3	1_108376004_G_C	rs77346255	C	G	0.0685885	0.104	0.0114	9.93e-20	1.29981	0.105984	1.40981e-34	0.0800117	0.0109309	2.48386e-13	0.00188946	19
invnormTSH	Thyroid	Thyroid	WWTR1	3_149220109_T_C	rs28502438	C	T	0.423459	-0.0338	0.0061	3.699e-08	-0.288965	0.0428148	1.48678e-11	0.116969	0.0273127	1.84727e-05	0.00164417	19
invnormTSH	Thyroid	Thyroid	NR3C2	4_149646538_T_C	rs28435578	C	T	0.194831	-0.1142	0.0076	5.358e-51	0.650911	0.0504229	4.00286e-38	-0.175446	0.0179177	1.22081e-22	0.000184552	19
invnormTSH	Thyroid	Thyroid	ZBED3	5_76515824_A_G	rs9687206	G	A	0.442346	0.128	0.0062	1.23e-95	0.249006	0.0357783	3.41013e-12	0.514044	0.0779441	4.25157e-11	3.44458e-08	19
invnormTSH	Thyroid	Thyroid	WDR41	5_76540496_T_A	rs11950697	A	T	0.383698	0.1416	0.0063	3.71e-110	0.339578	0.054306	4.0252e-10	0.416988	0.0692182	1.6989e-09	6.66641e-08	19
invnormTSH	Thyroid	Thyroid	PDE10A	6_166043959_G_C	rs2983511	C	G	0.321074	-0.1006	0.0066	1.417e-52	-0.512023	0.0632484	5.70628e-16	0.196476	0.0274806	8.70244e-13	0.0116286	19
hypothyroidism	Thyroid	Thyroid	TPO	2_1407628_C_T	rs11675342	T	C	0.455268	0.1604	0.025	1.477e-10	0.465992	0.0359379	1.89267e-38	0.344212	0.0598574	8.89626e-09	0.229765	19
hypothyroidism	Thyroid	Thyroid	AC144450.1	2_1417199_G_A	rs2071402	A	G	0.436382	0.1515	0.0249	1.216e-09	0.324313	0.0419829	1.11956e-14	0.467141	0.0977328	1.75489e-06	0.498914	19
hypothyroidism	Thyroid	Thyroid	PDE8B	5_76530349_A_G	rs6885099	G	A	0.412525	0.1501	0.0255	4.033e-09	0.553716	0.0364479	3.99627e-52	0.271078	0.0493885	4.04944e-08	0.457021	19
hypothyroidism	Thyroid	Thyroid	PDE10A	6_166043959_G_C	rs2983511	C	G	0.321074	-0.1509	0.0276	4.303e-08	-0.512023	0.0632484	5.70628e-16	0.294713	0.0650457	5.8742e-06	0.451043	19
invnormFT4	Thyroid	Thyroid	AADAT	4_170986579_T_G	rs112649654	G	T	0.0606362	0.1158	0.0114	3.319e-24	-0.467669	0.0790173	3.24762e-09	-0.247611	0.0484198	3.1568e-07	0.499684	19
invnormFT4	Thyroid	Thyroid	NEK6	9_127034358_G_C	rs35956754	C	G	0.333002	-0.0405	0.0067	1.809e-09	-0.432352	0.0425571	3.01112e-24	0.0936737	0.0180323	2.04958e-07	0.223192	19
invnormFT4	Thyroid	Thyroid	PSMB7	9_127063459_C_T	rs10818940	T	C	0.312127	-0.0433	0.0069	3.675e-10	-0.211171	0.0377647	2.24784e-08	0.205047	0.0491152	2.98226e-05	0.230504	19
invnormTSH	Thyroid	Thyroid	NKX2-3	10_101283330_C_A	rs200574439	A	C	0.575547	-0.0467	0.0064	3.689e-13	-0.450223	0.0756183	2.61843e-09	0.103726	0.0224852	3.96714e-06	0.0790059	12
invnormTSH	Thyroid	Thyroid	PRDM11	11_45237858_T_A	rs11038357	A	T	0.279324	-0.0666	0.0069	3.244e-22	0.544634	0.0477866	4.31728e-30	-0.122284	0.0166019	1.76265e-13	0.205711	19
invnormTSH	Thyroid	Thyroid	SYT13	11_45227567_C_T	rs17723470	T	C	0.279324	-0.0663	0.0069	4.754e-22	0.887629	0.0569179	7.88459e-55	-0.0746934	0.0091306	2.82543e-16	0.226874	19
invnormTSH	Thyroid	Thyroid	RP11-116N8.4	14_36537143_G_A	rs1742867	A	G	0.40159	0.0489	0.0062	3.111e-15	0.665589	0.0634409	9.45346e-26	0.0734688	0.0116537	2.89422e-10	0.0622781	19
invnormTSH	Thyroid	Thyroid	WNT3	17_44862613_A_G	rs199501	G	A	0.747515	-0.042	0.0074	1.472e-08	-0.769889	0.0539631	3.51608e-46	0.0545533	0.0103444	1.33709e-07	0.499446	14
invnormTSH	Thyroid	Thyroid	LINC00261	20_22585700_G_T	rs1203922	T	G	0.766402	0.0497	0.0072	7.171e-12	0.513936	0.0665851	1.17722e-14	0.0967047	0.0187947	2.67085e-07	0.693689	19
invnormTSH	Thyroid	Thyroid	FOXA2	20_22585700_G_T	rs1203922	T	G	0.766402	0.0497	0.0072	7.171e-12	0.500435	0.0485367	6.32076e-25	0.0993136	0.0173142	9.69597e-09	0.363678	19
invnormTSH	Thyroid	Thyroid	RP4-788L20.3	20_22590835_A_G	rs1203930	G	A	0.766402	0.0493	0.0072	8.074e-12	0.570462	0.0592144	5.75387e-22	0.0864212	0.0154845	2.38947e-08	0.172864	19
invnormTSH	Thyroid	Thyroid	IGF2BP2	3_185518910_G_A	rs35510946	A	G	0.305169	-0.0392	0.0066	3.25e-09	0.317237	0.0572481	2.99992e-08	-0.123567	0.030497	5.08299e-05	0.0628025	6
invnormTSH	Thyroid	Thyroid	PDE8B	5_76530349_A_G	rs6885099	G	A	0.412525	0.1433	0.0062	4.64e-117	0.553716	0.0364479	3.99627e-52	0.258797	0.0203855	6.29159e-37	0.345118	19
invnormTSH	Thyroid	Thyroid	SLC25A37	8_23347851_T_C	rs17770799	C	T	0.16004	-0.049	0.0084	4.445e-09	0.356209	0.0452413	3.44756e-15	-0.13756	0.0293485	2.77093e-06	0.171666	19
invnormTSH	Thyroid	Thyroid	BNC2	9_16212992_A_G	rs10125444	G	A	0.428429	0.0379	0.0063	1.599e-09	0.489548	0.0606012	6.57353e-16	0.0774184	0.0160455	1.40051e-06	0.254395	19
invnormFT4	Testis	Testis	ZSWIM7	17_15876655_T_C	rs2779212	C	T	0.573559	-0.0433	0.0067	9.134e-11	0.961394	0.0425534	5.11844e-113	-0.0450388	0.00724857	5.18264e-10	0.00374845	19
invnormFT4	Testis	Testis	TTC19	17_15886583_C_T	rs34236618	T	C	0.529821	-0.044	0.0066	2.515e-11	0.278834	0.0381461	2.67874e-13	-0.1578	0.032036	8.40586e-07	0.04003	19
invnormFT4	Testis	Testis	YIPF1	1_54359922_C_T	rs2294510	T	C	0.0407555	0.1018	0.016	1.834e-10	0.85186	0.124296	7.20754e-12	0.119503	0.0256286	3.11802e-06	0.00456471	7
invnormTSH	Testis	Testis	WNT3	17_44854587_A_G	rs199517	G	A	0.742545	-0.0434	0.0073	3.391e-09	-0.524358	0.0860909	1.12384e-09	0.0827679	0.0194546	2.09593e-05	0.847488	15
invnormTSH	Testis	Testis	RP11-345M22.2	16_79745619_A_G	rs7203910	G	A	0.413519	-0.0767	0.0062	3.889e-35	-0.861373	0.0800411	5.2236e-27	0.0890439	0.0109668	4.68494e-16	0.00208429	19
invnormTSH	Testis	Testis	RP11-503L19.1	4_149639865_G_A	rs28367132	A	G	0.194831	-0.1139	0.0076	1.197e-50	0.548362	0.0827249	3.3856e-11	-0.207709	0.0342629	1.3425e-09	2.50293e-06	19
invnormFT4	Stomach	Stomach	ADORA2B	17_15879910_C_T	rs1045599	T	C	0.570577	-0.043	0.0066	1.035e-10	-0.609349	0.0588141	3.74629e-25	0.0705671	0.0127948	3.48188e-08	0.0269763	19
invnormFT4	Stomach	Stomach	TTC19	17_15886583_C_T	rs34236618	T	C	0.529821	-0.044	0.0066	2.515e-11	0.257981	0.0425213	1.3024e-09	-0.170555	0.03801	7.21943e-06	0.011651	19
invnormTSH	Stomach	Stomach	WNT3	17_44843667_G_A	rs199527	A	G	0.742545	-0.0417	0.0072	7.781e-09	-0.367099	0.0647974	1.46738e-08	0.113593	0.0280483	5.12345e-05	0.493237	7
invnormTSH	Stomach	Stomach	RP11-345M22.2	16_79749031_T_C	rs7194711	C	T	0.414513	-0.0768	0.0062	1.959e-35	-0.679923	0.0786369	5.31679e-18	0.112954	0.0159315	1.34126e-12	0.000353913	19
invnormFT4	Spleen	Spleen	ADORA2B	17_16035225_A_T	rs10451230	T	A	0.5666	-0.0427	0.0066	1.022e-10	-0.797473	0.105518	4.1027e-14	0.0535441	0.0108944	8.88571e-07	0.00702642	19
invnormFT4	Spleen	Spleen	ZSWIM7	17_15883809_C_T	rs2286795	T	C	0.574553	-0.0434	0.0066	6.203e-11	0.863576	0.0837778	6.48814e-25	-0.0502561	0.00906533	2.96023e-08	0.0685694	19
invnormTSH	Spleen	Spleen	WNT3	17_44853924_G_A	rs199519	A	G	0.742545	-0.0414	0.0072	1.046e-08	-0.680672	0.115058	3.30059e-09	0.0608222	0.014751	3.73534e-05	0.253327	10
invnormTSH	Spleen	Thyroid	RP11-345M22.2	16_79742193_G_T	rs7199794	T	G	0.412525	-0.074	0.0062	4.506e-33	-0.916643	0.119046	1.36166e-14	0.0807294	0.0124769	9.7805e-11	3.20995e-06	19
invnormFT4	Small_Intestine_Terminal_Ileum	Small_Intestine	ZSWIM7	17_15888448_T_C	rs8076669	C	T	0.565606	-0.0431	0.0066	6.083e-11	0.516805	0.0898183	8.72107e-09	-0.083397	0.0193176	1.58053e-05	0.0134291	18
invnormTSH	Small_Intestine_Terminal_Ileum	Small_Intestine	RP11-345M22.2	16_79749031_T_C	rs7194711	C	T	0.414513	-0.0768	0.0062	1.959e-35	-0.701026	0.10604	3.8184e-11	0.109554	0.0187839	5.46629e-09	6.32528e-07	19
invnormFT4	Skin_Sun_Exposed_Lower_leg	Skin	ADORA2B	17_15981874_T_C	rs7223346	C	T	0.565606	-0.0421	0.0066	1.549e-10	-0.359134	0.0355851	5.9779e-24	0.117226	0.0217406	6.96573e-08	0.0026976	19
invnormFT4	Skin_Sun_Exposed_Lower_leg	Skin	TTC19	17_15932627_T_C	rs9890012	C	T	0.533797	-0.0421	0.0065	1.091e-10	0.366142	0.0367731	2.35547e-23	-0.114983	0.0211782	5.65799e-08	0.0274215	19
invnormFT4	Skin_Sun_Exposed_Lower_leg	Skin	AADAT	4_171028664_G_T	rs28417607	T	G	0.0735586	0.0986	0.0108	6.848e-20	-0.425539	0.0647584	4.99186e-11	-0.231706	0.0434449	9.64258e-08	0.0474864	19
invnormFT4	Skin_Sun_Exposed_Lower_leg	Skin	QSOX2	9_139120043_C_G	rs7861829	G	C	0.289264	0.0428	0.0076	1.573e-08	0.34224	0.0556457	7.73168e-10	0.125058	0.0301096	3.27517e-05	0.00326557	9
invnormFT4	Skin_Sun_Exposed_Lower_leg	Skin	ZSWIM7	17_15891010_T_C	rs4792708	C	T	0.572565	-0.0442	0.0067	2.931e-11	0.337159	0.0497105	1.18154e-11	-0.131095	0.0277216	2.25637e-06	0.0594769	19
invnormTSH	Skin_Sun_Exposed_Lower_leg	Skin	RP11-345M22.2	16_79749031_T_C	rs7194711	C	T	0.414513	-0.0768	0.0062	1.959e-35	-0.808966	0.0458467	1.11134e-69	0.094936	0.0093641	3.73578e-24	0.000137795	19
invnormFT4	Skin_Not_Sun_Exposed_Suprapubic	Skin	ADORA2B	17_15981874_T_C	rs7223346	C	T	0.565606	-0.0421	0.0066	1.549e-10	-0.308326	0.0466207	3.75338e-11	0.136544	0.0297402	4.40664e-06	0.0245043	19
invnormFT4	Skin_Not_Sun_Exposed_Suprapubic	Skin	ZSWIM7	17_15888579_A_T	rs6502480	T	A	0.571571	-0.0433	0.0067	7.59e-11	0.392482	0.0615686	1.83309e-10	-0.110324	0.024309	5.66865e-06	0.00618718	19
invnormFT4	Skin_Not_Sun_Exposed_Suprapubic	Skin	TTC19	17_15906646_C_T	rs2041459	T	C	0.529821	-0.0426	0.0065	7.554e-11	0.365574	0.0410499	5.30981e-19	-0.116529	0.0220761	1.30228e-07	0.0112803	19
invnormFT4	Skin_Not_Sun_Exposed_Suprapubic	Skin	AADAT	4_171006215_T_C	rs11731442	C	T	0.0705765	0.1015	0.011	2.487e-20	-0.598545	0.105705	1.49262e-08	-0.169578	0.0351373	1.39198e-06	0.0122659	19
invnormFT4	Skin_Not_Sun_Exposed_Suprapubic	Skin	U91328.22	6_25866247_A_G	rs12201170	G	A	0.218688	-0.0465	0.0081	7.976e-09	-0.691143	0.106334	8.04609e-11	0.0672799	0.0156364	1.68684e-05	0.0188605	19
invnormTSH	Skin_Not_Sun_Exposed_Suprapubic	Skin	RP11-345M22.2	16_79749031_T_C	rs7194711	C	T	0.414513	-0.0768	0.0062	1.959e-35	-0.861707	0.0694842	2.56536e-35	0.0891254	0.0101694	1.88306e-18	5.57785e-05	19
invnormTSH	Prostate	Prostate	RP11-345M22.2	16_79749031_T_C	rs7194711	C	T	0.414513	-0.0768	0.0062	1.959e-35	-0.71107	0.120587	3.70757e-09	0.108006	0.0202857	1.01373e-07	0.0037297	9
invnormTSH	Pituitary	Pituitary	ABO	9_136146077_T_G	rs71501317	G	T	0.372763	0.0488	0.0065	6.472e-14	0.606265	0.0939702	1.10622e-10	0.0804929	0.0164501	9.92322e-07	0.00878291	18
invnormFT4	Pancreas	Pancreas	ADORA2B	17_15879910_C_T	rs1045599	T	C	0.570577	-0.043	0.0066	1.035e-10	-0.713525	0.0852282	5.66793e-17	0.0602642	0.0117208	2.72316e-07	0.0314275	19
invnormFT4	Pancreas	Pancreas	TTC19	17_15884561_C_T	rs10491104	T	C	0.530815	-0.043	0.0065	5.248e-11	0.451871	0.0663596	9.79868e-12	-0.0951599	0.0200552	2.08608e-06	0.0240864	19
invnormFT4	Pancreas	Pancreas	AADAT	4_170991938_C_T	rs2054555	T	C	0.0497018	0.1184	0.0127	1.055e-20	-0.701306	0.130155	7.11521e-08	-0.168828	0.0361894	3.08444e-06	0.24317	19
invnormFT4	Pancreas	Pancreas	SLC17A4	6_25732302_G_C	rs9461209	C	G	0.402584	0.0378	0.0067	1.738e-08	0.48408	0.0730385	3.40872e-11	0.0780863	0.0181762	1.7385e-05	0.141635	19
invnormTSH	Pancreas	Pancreas	PDE8B	5_76488655_C_G	rs6453294	G	C	0.362823	0.0454	0.0064	1.197e-12	0.744865	0.0968472	1.45834e-14	0.0609506	0.0116888	1.84355e-07	0.105871	19
invnormTSH	Pancreas	Pancreas	RP11-345M22.2	16_79755446_G_A	rs4575545	A	G	0.335984	-0.0879	0.0066	6.474e-40	-0.696411	0.113098	7.38608e-10	0.126219	0.0225829	2.28216e-08	3.92166e-05	18
invnormFT4	Ovary	Ovary	ADORA2B	17_15879334_G_T	rs1860644	T	G	0.575547	-0.0436	0.0068	1.601e-10	-1.15959	0.0720943	3.28477e-58	0.0375995	0.0063129	2.58524e-09	0.0209606	19
invnormTSH	Ovary	Ovary	RP11-345M22.2	16_79753467_G_A	rs11642757	A	G	0.375746	-0.0802	0.0064	2.141e-36	-0.575773	0.0957071	1.7879e-09	0.139291	0.0256834	5.84803e-08	0.000575584	15
invnormFT4	Nerve_Tibial	Nerve	ADORA2B	17_15879910_C_T	rs1045599	T	C	0.570577	-0.043	0.0066	1.035e-10	-0.925177	0.0613964	2.59348e-51	0.0464776	0.00777199	2.22944e-09	0.0043864	19
invnormFT4	Nerve_Tibial	Nerve	QSOX2	9_139139032_C_A	rs62579864	A	C	0.685885	-0.0477	0.0079	1.452e-09	-0.230056	0.0336627	8.24915e-12	0.207341	0.0458219	6.04168e-06	6.29627e-08	10
invnormFT4	Nerve_Tibial	Nerve	TTC19	17_15903602_C_A	rs758853	A	C	0.529821	-0.0422	0.0065	1.166e-10	0.279716	0.0453876	7.14567e-10	-0.150867	0.0337532	7.83224e-06	0.050652	19
invnormFT4	Nerve_Tibial	Nerve	AADAT	4_170993452_A_G	rs182221689	G	A	0.0685885	0.1109	0.0115	3.839e-22	-0.540304	0.0711635	3.13957e-14	-0.205255	0.0344074	2.43985e-09	0.633649	19
invnormTSH	Nerve_Tibial	Nerve	WNT3	17_44836653_G_A	rs199530	A	G	0.739563	-0.0419	0.0071	3.929e-09	-0.517025	0.0705744	2.37201e-13	0.0810406	0.0176338	4.3117e-06	0.896691	8
invnormTSH	Nerve_Tibial	Nerve	RP11-345M22.2	16_79745619_A_G	rs7203910	G	A	0.413519	-0.0767	0.0062	3.889e-35	-0.496626	0.0636661	6.16732e-15	0.154442	0.0234064	4.15928e-11	0.0253013	19
invnormFT4	Muscle_Skeletal	Muscle	ADORA2B	17_15879910_C_T	rs1045599	T	C	0.570577	-0.043	0.0066	1.035e-10	-1.07384	0.0511134	5.4297e-98	0.0400432	0.00643492	4.88372e-10	0.000165194	19
invnormFT4	Muscle_Skeletal	Muscle	ZSWIM7	17_15881816_C_G	rs2159643	G	C	0.572565	-0.0439	0.0067	5.241e-11	-0.88977	0.0398137	1.25328e-110	0.0493386	0.007847	3.22466e-10	0.00222354	19
invnormFT4	Muscle_Skeletal	Muscle	TTC19	17_15875935_A_G	rs2779211	G	A	0.529821	-0.0434	0.0066	6.135e-11	0.23308	0.0417448	2.35793e-08	-0.186202	0.043749	2.07979e-05	0.00768805	19
invnormFT4	Muscle_Skeletal	Muscle	B4GALT6	18_29280613_G_T	rs11873601	T	G	0.0407555	0.1409	0.0166	2.489e-17	-0.627559	0.100903	4.98968e-10	-0.224521	0.0447537	5.25373e-07	3.39277e-06	8
invnormTSH	Muscle_Skeletal	Muscle	WNT3	17_44836653_G_A	rs199530	A	G	0.739563	-0.0419	0.0071	3.929e-09	-0.401021	0.0720476	2.60569e-08	0.104483	0.0258037	5.14012e-05	0.692181	15
invnormTSH	Muscle_Skeletal	Muscle	ABO	9_136149098_T_A	rs8176645	A	T	0.39662	0.0519	0.0064	3.925e-16	0.702701	0.0663246	3.14754e-26	0.0738579	0.0114694	1.19811e-10	0.00254363	19
invnormFT4	Lung	Lung	ADORA2B	17_15913440_T_C	rs4792713	C	T	0.571571	-0.0427	0.0066	8.673e-11	-0.32109	0.047891	2.01958e-11	0.132985	0.0285644	3.23044e-06	0.0110222	19
invnormFT4	Lung	Lung	ZSWIM7	17_15879344_T_C	rs1860645	C	T	0.575547	-0.0435	0.0068	1.697e-10	0.228539	0.0427246	8.83829e-08	-0.19034	0.0463841	4.06861e-05	0.00473488	19
invnormFT4	Lung	Lung	TTC19	17_15968549_A_C	rs3815038	C	A	0.532803	-0.0429	0.0065	4.854e-11	0.384467	0.0548561	2.40635e-12	-0.111583	0.0232229	1.54845e-06	0.100915	19
invnormTSH	Lung	Lung	WNT3	17_44853872_G_A	rs199520	A	G	0.742545	-0.0413	0.0072	1.135e-08	-0.333147	0.0444297	6.46534e-14	0.123969	0.0272107	5.2161e-06	0.508679	10
invnormTSH	Lung	Lung	RP11-345M22.2	16_79745619_A_G	rs7203910	G	A	0.413519	-0.0767	0.0062	3.889e-35	-0.563984	0.0697742	6.31994e-16	0.135997	0.0200981	1.318e-11	0.000108953	19
invnormTSH	Lung	Lung	VAV3	1_108336533_A_C	rs17020055	C	A	0.0725646	0.0948	0.011	7.708e-18	0.792922	0.0941598	3.73204e-17	0.119558	0.01985	1.7115e-09	0.0115784	19
invnormTSH	Lung	Lung	PDE8B	5_76477820_A_G	rs2928167	G	A	0.153082	-0.1356	0.0095	5.088e-46	0.532327	0.0727091	2.45533e-13	-0.254731	0.0391029	7.29964e-11	2.52266e-09	17
invnormFT4	Liver	Liver	ADORA2B	17_15879910_C_T	rs1045599	T	C	0.570577	-0.043	0.0066	1.035e-10	-0.695213	0.103186	1.61163e-11	0.0618515	0.0132062	2.81972e-06	7.77462e-05	19
invnormFT4	Liver	Liver	SLC17A4	6_25712433_C_A	rs7765833	A	C	0.311133	-0.043	0.0072	2.131e-09	-0.299186	0.0546144	4.2979e-08	0.143723	0.0356013	5.41333e-05	0.00808074	19
invnormTSH	Liver	Liver	RP11-345M22.2	16_79750617_T_C	rs4340340	C	T	0.415507	-0.0768	0.0062	2.043e-35	-0.724909	0.101747	1.04366e-12	0.105944	0.0171544	6.57708e-10	2.33274e-05	17
invnormTSH	Liver	Liver	PDE8B	5_76512913_T_C	rs34802194	C	T	0.129225	0.086	0.0097	8.972e-19	-0.840673	0.148829	1.61775e-08	-0.102299	0.0214739	1.899e-06	0.00601489	19
invnormFT4	Heart_Left_Ventricle	Heart	ZSWIM7	17_15881816_C_G	rs2159643	G	C	0.572565	-0.0439	0.0067	5.241e-11	-0.689537	0.0662336	2.21626e-25	0.0636659	0.0114809	2.93362e-08	0.00706346	19
invnormFT4	Heart_Left_Ventricle	Heart	QSOX2	9_139121740_A_C	rs12338076	C	A	0.340954	0.0443	0.0069	1.549e-10	0.335089	0.0523673	1.56581e-10	0.132204	0.0291697	5.83667e-06	3.79689e-09	19
invnormFT4	Heart_Left_Ventricle	Heart	ADORA2B	17_16030693_A_G	rs150120563	G	A	0.591451	-0.0486	0.0077	2.71e-10	-0.509192	0.0684797	1.04045e-13	0.0954453	0.0198354	1.49519e-06	0.176212	19
invnormFT4	Heart_Atrial_Appendage	Heart	ADORA2B	17_15883809_C_T	rs2286795	T	C	0.574553	-0.0434	0.0066	6.203e-11	-0.738708	0.0873956	2.85223e-17	0.0587512	0.0113198	2.10174e-07	0.0280417	19
invnormFT4	Heart_Atrial_Appendage	Heart	ZSWIM7	17_15879910_C_T	rs1045599	T	C	0.570577	-0.043	0.0066	1.035e-10	-0.663113	0.0632424	1.00967e-25	0.0648457	0.011718	3.13251e-08	0.00390627	19
invnormFT4	Heart_Atrial_Appendage	Heart	QSOX2	9_139139578_C_A	rs62579866	A	C	0.683897	-0.0493	0.008	6.474e-10	-0.329108	0.0603959	5.06032e-08	0.149799	0.036696	4.46191e-05	5.27811e-07	9
invnormTSH	Adipose_Subcutaneous	Adipose_Tissue	KANSL1-AS1	17_44812188_C_T	rs199447	T	C	0.222664	0.0417	0.0074	2.026e-08	1.16018	0.0529808	2.70714e-106	0.0359427	0.00658612	4.83329e-08	0.071703	2
invnormTSH	Adipose_Subcutaneous	Adipose_Tissue	RP11-259G18.2	17_44824213_T_G	rs199534	G	T	0.222664	0.0414	0.0074	2.502e-08	1.22995	0.0596992	2.60889e-94	0.0336599	0.00623439	6.69862e-08	0.199855	2
invnormTSH	Adipose_Subcutaneous	Adipose_Tissue	RP11-259G18.3	17_44824213_T_G	rs199534	G	T	0.222664	0.0414	0.0074	2.502e-08	1.25425	0.064361	1.39523e-84	0.0330078	0.00613825	7.5574e-08	0.169374	3
invnormTSH	Heart_Atrial_Appendage	Heart	WNT3	17_44800046_G_A	rs7224296	A	G	0.697813	-0.0387	0.0069	2.174e-08	-0.580876	0.0904344	1.33461e-10	0.0666235	0.0157698	2.3921e-05	0.56582	11
invnormFT4	Esophagus_Muscularis	Esophagus	ADORA2B	17_15879910_C_T	rs1045599	T	C	0.570577	-0.043	0.0066	1.035e-10	-0.986848	0.0620969	7.19187e-57	0.0435731	0.00722816	1.65759e-09	0.00211341	19
invnormTSH	Adrenal_Gland	Adrenal_Gland	KANSL1-AS1	17_44812188_C_T	rs199447	T	C	0.222664	0.0417	0.0074	2.026e-08	1.29309	0.0998997	2.54439e-38	0.0322483	0.00624153	2.38214e-07	NA	NA
invnormTSH	Adrenal_Gland	Adrenal_Gland	RP11-259G18.2	17_44787313_G_C	rs538628	C	G	0.224652	0.0433	0.0077	1.603e-08	1.27871	0.0982153	9.48407e-39	0.0338623	0.00655938	2.43781e-07	0.310812	3
invnormFT4	Esophagus_Muscularis	Esophagus	QSOX2	9_139121740_A_C	rs12338076	C	A	0.340954	0.0443	0.0069	1.549e-10	0.227651	0.0383841	3.01338e-09	0.194596	0.0446678	1.32148e-05	0.000791703	17
invnormFT4	Esophagus_Muscularis	Esophagus	AADAT	4_171012741_T_C	rs4692791	C	T	0.0725646	0.1004	0.0109	3.879e-20	-0.830944	0.0940561	1.00495e-18	-0.120826	0.0189505	1.81883e-10	0.065028	19
invnormTSH	Esophagus_Muscularis	Esophagus	WNT3	17_44848517_C_A	rs199523	A	C	0.742545	-0.041	0.0072	1.386e-08	-0.533982	0.0723391	1.56339e-13	0.0767816	0.0170295	6.52102e-06	0.403569	12
invnormTSH	Esophagus_Muscularis	Esophagus	RP11-345M22.2	16_79749031_T_C	rs7194711	C	T	0.414513	-0.0768	0.0062	1.959e-35	-0.462789	0.0811358	1.1711e-08	0.16595	0.0320306	2.20702e-07	8.46663e-06	19
invnormFT4	Esophagus_Mucosa	Esophagus	ADORA2B	17_16010759_A_G	rs9907273	G	A	0.565606	-0.0424	0.0066	1.235e-10	-0.264045	0.0425477	5.43991e-10	0.160579	0.0359767	8.06644e-06	0.0184179	19
invnormTSH	Artery_Aorta	Blood_Vessels	KANSL1-AS1	17_44824213_T_G	rs199534	G	T	0.222664	0.0414	0.0074	2.502e-08	1.18398	0.0620484	3.59405e-81	0.0349668	0.00651321	7.93495e-08	0.191109	3
invnormTSH	Artery_Aorta	Blood_Vessels	RP11-259G18.3	17_44824213_T_G	rs199534	G	T	0.222664	0.0414	0.0074	2.502e-08	1.3143	0.0805491	7.50183e-60	0.0314997	0.00595214	1.20882e-07	0.276007	4
invnormFT4	Esophagus_Mucosa	Esophagus	TTC19	17_15888589_G_A	rs9889745	A	G	0.530815	-0.043	0.0066	8.217e-11	0.295061	0.047752	6.44971e-10	-0.145733	0.0325053	7.34794e-06	0.0212907	19
invnormTSH	Esophagus_Mucosa	Esophagus	ABO	9_136144308_T_C	rs576123	C	T	0.369781	0.0491	0.0069	1.532e-12	0.820106	0.060868	2.23939e-41	0.0598703	0.00951488	3.12832e-10	0.0789864	19
invnormTSH	Esophagus_Mucosa	Esophagus	RP11-345M22.2	16_79753625_G_A	rs11642836	A	G	0.405567	-0.0769	0.0063	2.727e-34	-0.580516	0.077491	6.81435e-14	0.132468	0.0207474	1.71595e-10	8.971e-05	19
invnormFT4	Esophagus_Gastroesophageal_Junction	Esophagus	ADORA2B	17_15876655_T_C	rs2779212	C	T	0.573559	-0.0433	0.0067	9.134e-11	-0.927409	0.0671667	2.29438e-43	0.0466892	0.00797661	4.82023e-09	0.0147239	19
invnormTSH	Esophagus_Gastroesophageal_Junction	Esophagus	RP11-345M22.2	16_79753625_G_A	rs11642836	A	G	0.405567	-0.0769	0.0063	2.727e-34	-0.709343	0.109171	8.16437e-11	0.10841	0.0189014	9.71887e-09	3.68971e-06	17
invnormTSH	Artery_Tibial	Blood_Vessels	KANSL1-AS1	17_44812188_C_T	rs199447	T	C	0.222664	0.0417	0.0074	2.026e-08	1.18381	0.0510878	8.71165e-119	0.0352252	0.00643319	4.36156e-08	0.0664146	2
invnormTSH	Artery_Tibial	Blood_Vessels	RP11-259G18.3	17_44812188_C_T	rs199447	T	C	0.222664	0.0417	0.0074	2.026e-08	1.31819	0.0696887	8.51639e-80	0.0316343	0.00585758	6.64282e-08	0.141691	3
invnormFT4	Colon_Transverse	Colon	TTC19	17_15884561_C_T	rs10491104	T	C	0.530815	-0.043	0.0065	5.248e-11	0.193422	0.0359966	7.7291e-08	-0.222312	0.0533015	3.03483e-05	0.014062	19
invnormTSH	Brain_Anterior_cingulate_cortex_BA24	Brain	RP11-259G18.2	17_44847707_C_G	rs199526	G	C	0.763419	-0.0415	0.0074	1.83e-08	-1.21479	0.124325	1.49841e-22	0.0341623	0.00702362	1.15089e-06	0.295069	4
invnormTSH	Colon_Transverse	Colon	WNT3	17_44854580_A_C	rs199518	C	A	0.742545	-0.0428	0.0073	5.415e-09	-0.579232	0.09399	7.15158e-10	0.0738909	0.0173952	2.15907e-05	0.257343	13
invnormTSH	Brain_Caudate_basal_ganglia	Brain	KANSL1-AS1	17_44828931_G_A	rs199533	A	G	0.222664	0.0413	0.0074	2.694e-08	1.1596	0.0955108	6.4011e-34	0.0356157	0.00702347	3.95813e-07	NA	NA
invnormTSH	Brain_Caudate_basal_ganglia	Brain	RP11-259G18.2	17_44847707_C_G	rs199526	G	C	0.763419	-0.0415	0.0074	1.83e-08	-1.14267	0.0910833	4.21658e-36	0.0363184	0.00709368	3.05805e-07	0.274357	2
invnormTSH	Brain_Cerebellar_Hemisphere	Brain	RP11-259G18.2	17_44847707_C_G	rs199526	G	C	0.763419	-0.0415	0.0074	1.83e-08	-1.1355	0.117763	5.30144e-22	0.0365478	0.00753908	1.24851e-06	0.599117	3
invnormTSH	Brain_Cerebellar_Hemisphere	Brain	RP11-259G18.3	17_44787313_G_C	rs538628	C	G	0.224652	0.0433	0.0077	1.603e-08	1.10349	0.0867038	4.17953e-37	0.0392391	0.00762864	2.69433e-07	0.0386942	2
invnormTSH	Brain_Cerebellum	Brain	KANSL1-AS1	17_44828931_G_A	rs199533	A	G	0.222664	0.0413	0.0074	2.694e-08	1.15865	0.0923094	3.88527e-36	0.0356449	0.00698964	3.40229e-07	NA	NA
invnormTSH	Brain_Cerebellum	Brain	RP11-259G18.3	17_44828931_G_A	rs199533	A	G	0.222664	0.0413	0.0074	2.694e-08	1.23413	0.0806832	8.13058e-53	0.0334649	0.0063828	1.58004e-07	0.0331149	3
invnormTSH	Brain_Frontal_Cortex_BA9	Brain	KANSL1-AS1	17_44828931_G_A	rs199533	A	G	0.222664	0.0413	0.0074	2.694e-08	1.18599	0.0907729	5.18677e-39	0.0348232	0.00678493	2.86015e-07	0.102388	3
invnormTSH	Brain_Frontal_Cortex_BA9	Brain	RP11-259G18.2	17_44843136_C_T	rs199528	T	C	0.220676	0.0415	0.0075	3.148e-08	1.16481	0.107749	3.07322e-27	0.0356281	0.00723327	8.41059e-07	0.366109	3
invnormTSH	Brain_Frontal_Cortex_BA9	Brain	RP11-259G18.3	17_44843136_C_T	rs199528	T	C	0.220676	0.0415	0.0075	3.148e-08	1.17438	0.109796	1.06247e-26	0.0353378	0.00719032	8.89487e-07	NA	NA
invnormTSH	Brain_Frontal_Cortex_BA9	Brain	LRRC37A2	17_44848438_G_T	rs199524	T	G	0.742545	-0.0422	0.0072	4.84e-09	-0.993359	0.0845612	7.29802e-32	0.0424821	0.00810021	1.5665e-07	0.105531	3
invnormTSH	Brain_Hypothalamus	Brain	KANSL1-AS1	17_44828931_G_A	rs199533	A	G	0.222664	0.0413	0.0074	2.694e-08	1.22473	0.113897	5.73893e-27	0.0337217	0.00680752	7.28531e-07	0.0498556	2
invnormTSH	Colon_Transverse	Colon	RP11-345M22.2	16_79749031_T_C	rs7194711	C	T	0.414513	-0.0768	0.0062	1.959e-35	-0.833295	0.0897905	1.68787e-20	0.0921642	0.012409	1.10926e-13	0.000611462	19
invnormTSH	Brain_Nucleus_accumbens_basal_ganglia	Brain	KANSL1-AS1	17_44828931_G_A	rs199533	A	G	0.222664	0.0413	0.0074	2.694e-08	1.1133	0.0877819	7.38706e-37	0.0370969	0.00726204	3.25008e-07	NA	NA
invnormFT4	Colon_Sigmoid	Colon	AADAT	4_171012708_T_C	rs4692790	C	T	0.0725646	0.0921	0.0107	5.293e-18	-0.823937	0.138916	3.00749e-09	-0.11178	0.0228873	1.03978e-06	0.452289	19
invnormTSH	Breast_Mammary_Tissue	Breast	RP11-259G18.2	17_44787313_G_C	rs538628	C	G	0.224652	0.0433	0.0077	1.603e-08	1.22794	0.0754378	1.42539e-59	0.0352623	0.00663432	1.06577e-07	0.0505924	2
invnormTSH	Cells_Transformed_fibroblasts	Skin	KANSL1-AS1	17_44812188_C_T	rs199447	T	C	0.222664	0.0417	0.0074	2.026e-08	1.21108	0.0495644	7.35991e-132	0.0344321	0.00627064	3.99658e-08	0.23948	2
invnormTSH	Cells_Transformed_fibroblasts	Skin	RP11-259G18.3	17_44812188_C_T	rs199447	T	C	0.222664	0.0417	0.0074	2.026e-08	1.32084	0.0673701	1.38157e-85	0.0315708	0.00582932	6.09927e-08	0.0834908	2
invnormTSH	Colon_Sigmoid	Colon	RP11-345M22.2	16_79748962_C_T	rs17689625	T	C	0.340954	-0.0878	0.0065	7.819e-42	-0.673844	0.106556	2.55128e-10	0.130297	0.0227503	1.0206e-08	6.86591e-07	19
invnormFT4	Cells_Transformed_fibroblasts	Skin	ZSWIM7	17_15879910_C_T	rs1045599	T	C	0.570577	-0.043	0.0066	1.035e-10	-0.514991	0.0457333	2.0502e-29	0.0834966	0.0148062	1.70742e-08	0.00336557	19
invnormTSH	Colon_Transverse	Colon	KANSL1-AS1	17_44812188_C_T	rs199447	T	C	0.222664	0.0417	0.0074	2.026e-08	1.17613	0.0686194	7.47717e-66	0.0354553	0.00662314	8.63943e-08	NA	NA
invnormTSH	Colon_Transverse	Colon	RP11-259G18.2	17_44812188_C_T	rs199447	T	C	0.222664	0.0417	0.0074	2.026e-08	1.21598	0.0765274	7.49556e-57	0.0342933	0.006457	1.09007e-07	0.304254	2
invnormTSH	Colon_Transverse	Colon	RP11-259G18.3	17_44824213_T_G	rs199534	G	T	0.222664	0.0414	0.0074	2.502e-08	1.30705	0.0962803	5.5986e-42	0.0316744	0.00612353	2.30897e-07	0.350801	2
invnormFT4	Cells_Transformed_fibroblasts	Skin	TTC19	17_15903602_C_A	rs758853	A	C	0.529821	-0.0422	0.0065	1.166e-10	0.443644	0.0413138	6.72012e-27	-0.0951213	0.017121	2.76295e-08	0.00421518	19
invnormFT4	Cells_Transformed_fibroblasts	Skin	B4GALT6	18_29275769_T_C	rs78787293	C	T	0.0397614	0.1348	0.0166	4.564e-16	-0.889383	0.15691	1.44382e-08	-0.151566	0.0326098	3.35404e-06	0.000181086	11
invnormFT4	Cells_Transformed_fibroblasts	Skin	QSOX2	9_139110654_C_T	rs12684650	T	C	0.287276	0.046	0.0076	1.162e-09	-0.351847	0.0279052	1.89198e-36	-0.130739	0.0239601	4.85594e-08	1.61146e-17	19
invnormTSH	Esophagus_Mucosa	Esophagus	RP11-259G18.3	17_44824213_T_G	rs199534	G	T	0.222664	0.0414	0.0074	2.502e-08	1.25748	0.0750531	5.24674e-63	0.032923	0.00620419	1.11706e-07	NA	NA
invnormFT4	Cells_Transformed_fibroblasts	Skin	AADAT	4_171024601_G_A	rs77665099	A	G	0.0735586	0.0998	0.0108	3.069e-20	-0.792774	0.0670242	2.79143e-32	-0.125887	0.0172876	3.29065e-13	0.0658617	19
invnormFT4	Cells_EBV-transformed_lymphocytes	Blood	NCOR1	17_15906392_T_C	rs11078321	C	T	0.525845	-0.045	0.0067	2e-11	-0.306818	0.0560764	4.46423e-08	0.146667	0.0345748	2.21521e-05	0.084618	19
invnormTSH	Esophagus_Muscularis	Esophagus	RP11-259G18.3	17_44812188_C_T	rs199447	T	C	0.222664	0.0417	0.0074	2.026e-08	1.21029	0.0761176	6.30975e-57	0.0344546	0.00648687	1.08766e-07	0.0507321	3
invnormFT4	Breast_Mammary_Tissue	Breast	ADORA2B	17_15879910_C_T	rs1045599	T	C	0.570577	-0.043	0.0066	1.035e-10	-0.651322	0.0662166	7.8598e-23	0.0660196	0.0121545	5.58197e-08	0.00969153	19
invnormTSH	Heart_Atrial_Appendage	Thyroid	RP11-259G18.3	17_44847834_T_G	rs199525	G	T	0.220676	0.0415	0.0075	3.301e-08	1.33358	0.0888039	5.67079e-51	0.0311192	0.00599359	2.07951e-07	0.284567	3
invnormFT4	Breast_Mammary_Tissue	Breast	AADAT	4_171031170_C_T	rs11736939	T	C	0.0735586	0.0979	0.0108	1.194e-19	-0.833862	0.113845	2.39723e-13	-0.117406	0.0206078	1.21826e-08	0.0112471	19
invnormFT4	Breast_Mammary_Tissue	Breast	TTC19	17_15883809_C_T	rs2286795	T	C	0.574553	-0.0434	0.0066	6.203e-11	0.27519	0.0461998	2.57667e-09	-0.157709	0.0357243	1.01185e-05	0.254823	19
invnormTSH	Breast_Mammary_Tissue	Breast	RP11-345M22.2	16_79753625_G_A	rs11642836	A	G	0.405567	-0.0769	0.0063	2.727e-34	-0.52051	0.0915513	1.30471e-08	0.14774	0.0286661	2.55247e-07	0.00128673	11
invnormFT4	Brain_Putamen_basal_ganglia	Brain	ZSWIM7	17_15879910_C_T	rs1045599	T	C	0.570577	-0.043	0.0066	1.035e-10	-0.405761	0.0756568	8.17697e-08	0.105974	0.0255932	3.46249e-05	0.00759155	12
invnormTSH	Lung	Lung	KANSL1-AS1	17_44824213_T_G	rs199534	G	T	0.222664	0.0414	0.0074	2.502e-08	1.23754	0.0498492	4.73625e-136	0.0334535	0.00612956	4.82272e-08	0.177838	2
invnormTSH	Lung	Lung	RP11-259G18.2	17_44812188_C_T	rs199447	T	C	0.222664	0.0417	0.0074	2.026e-08	1.2678	0.0578121	1.3542e-106	0.0328916	0.00602651	4.82005e-08	0.0236266	2
invnormTSH	Lung	Lung	RP11-259G18.3	17_44812188_C_T	rs199447	T	C	0.222664	0.0417	0.0074	2.026e-08	1.32956	0.0610536	3.83946e-105	0.0313638	0.00574907	4.88501e-08	0.19625	2
invnormFT4	Brain_Nucleus_accumbens_basal_ganglia	Brain	ZSWIM7	17_15875147_G_A	rs2779210	A	G	0.569583	-0.0449	0.0068	5.324e-11	-0.751632	0.0792607	2.46993e-21	0.0597367	0.011024	6.0011e-08	0.0187566	19
invnormFT4	Brain_Hypothalamus	Brain	ZSWIM7	17_15879910_C_T	rs1045599	T	C	0.570577	-0.043	0.0066	1.035e-10	-0.477336	0.0797789	2.18748e-09	0.0900833	0.0204416	1.04883e-05	0.0420637	16
invnormTSH	Brain_Hypothalamus	Brain	RP11-259G18.2	17_44862347_G_A	rs199502	A	G	0.232604	0.0421	0.0076	2.453e-08	1.2244	0.123697	4.23067e-23	0.0343842	0.00711302	1.33832e-06	0.145553	5
invnormTSH	Muscle_Skeletal	Muscle	KANSL1-AS1	17_44824213_T_G	rs199534	G	T	0.222664	0.0414	0.0074	2.502e-08	1.2325	0.0467985	7.36443e-153	0.0335903	0.00613803	4.43778e-08	0.383254	2
invnormTSH	Muscle_Skeletal	Muscle	RP11-259G18.3	17_44812188_C_T	rs199447	T	C	0.222664	0.0417	0.0074	2.026e-08	1.29923	0.062549	7.85453e-96	0.0320959	0.00590156	5.3716e-08	NA	NA
invnormFT4	Brain_Frontal_Cortex_BA9	Brain	ZSWIM7	17_15884227_A_G	rs2286796	G	A	0.573559	-0.0431	0.0066	7.325e-11	-0.537554	0.0718926	7.59333e-14	0.080178	0.0163012	8.71925e-07	0.0879555	19
invnormFT4	Brain_Cortex	Brain	ZSWIM7	17_15884227_A_G	rs2286796	G	A	0.573559	-0.0431	0.0066	7.325e-11	-0.753526	0.08468	5.66004e-19	0.0571978	0.0108643	1.40392e-07	0.0218867	19
invnormFT4	Brain_Cerebellum	Brain	AADAT	4_171063897_A_G	rs113104740	G	A	0.0765408	0.0941	0.0108	2.854e-18	-0.983856	0.172661	1.21083e-08	-0.0956441	0.0200558	1.85234e-06	0.0322786	19
invnormTSH	Nerve_Tibial	Nerve	RP11-259G18.2	17_44824213_T_G	rs199534	G	T	0.222664	0.0414	0.0074	2.502e-08	1.12167	0.0654139	6.58717e-66	0.0369093	0.00693957	1.04531e-07	0.172109	3
invnormTSH	Nerve_Tibial	Nerve	RP11-259G18.3	17_44824213_T_G	rs199534	G	T	0.222664	0.0414	0.0074	2.502e-08	1.25506	0.0670141	2.91077e-78	0.0329865	0.00615359	8.29789e-08	0.24243	3
invnormFT4	Brain_Cerebellum	Brain	ZSWIM7	17_15883809_C_T	rs2286795	T	C	0.574553	-0.0434	0.0066	6.203e-11	0.738505	0.0814466	1.21945e-19	-0.0587674	0.0110397	1.01922e-07	0.102159	19
invnormFT4	Brain_Cerebellar_Hemisphere	Brain	ADORA2B	17_15879910_C_T	rs1045599	T	C	0.570577	-0.043	0.0066	1.035e-10	-0.554768	0.0923759	1.90685e-09	0.0775099	0.0175531	1.00662e-05	0.00502397	19
invnormFT4	Brain_Cerebellar_Hemisphere	Brain	ZSWIM7	17_16091694_A_G	rs178818	G	A	0.547714	-0.0436	0.0069	2.346e-10	0.757621	0.0799388	2.60416e-21	-0.0575486	0.0109461	1.46054e-07	0.0424528	19
invnormTSH	Pancreas	Pancreas	KANSL1-AS1	17_44812188_C_T	rs199447	T	C	0.222664	0.0417	0.0074	2.026e-08	1.13159	0.0805292	7.49714e-45	0.0368508	0.00704571	1.69285e-07	0.00639982	2
invnormFT4	Brain_Caudate_basal_ganglia	Brain	ZSWIM7	17_15879910_C_T	rs1045599	T	C	0.570577	-0.043	0.0066	1.035e-10	-0.594276	0.0740048	9.72852e-16	0.072357	0.0143015	4.20573e-07	0.0158864	19
invnormFT4	Brain_Caudate_basal_ganglia	Brain	AADAT	4_171010101_G_A	rs11732763	A	G	0.0685885	0.1015	0.0116	2.105e-18	-0.746048	0.138204	6.73259e-08	-0.13605	0.0296134	4.34384e-06	0.0042325	19
invnormFT4	Brain_Anterior_cingulate_cortex_BA24	Brain	ZSWIM7	17_15875147_G_A	rs2779210	A	G	0.569583	-0.0449	0.0068	5.324e-11	-0.857588	0.0972588	1.16952e-18	0.0523561	0.00990599	1.25499e-07	0.213242	19
invnormTSH	Brain_Anterior_cingulate_cortex_BA24	Brain	RP11-259G18.3	17_44847707_C_G	rs199526	G	C	0.763419	-0.0415	0.0074	1.83e-08	-1.1963	0.132987	2.34909e-19	0.0346903	0.00728937	1.94527e-06	0.0727733	5
invnormTSH	Skin_Not_Sun_Exposed_Suprapubic	Skin	RP11-259G18.3	17_44812188_C_T	rs199447	T	C	0.222664	0.0417	0.0074	2.026e-08	1.35015	0.0743993	1.34752e-73	0.0308855	0.00573903	7.38075e-08	0.0263284	2
invnormFT4	Artery_Tibial	Blood_Vessels	ADORA2B	17_15879910_C_T	rs1045599	T	C	0.570577	-0.043	0.0066	1.035e-10	-1.08109	0.0615782	5.31636e-69	0.0397747	0.00651177	1.00809e-09	0.00255384	19
invnormTSH	Skin_Sun_Exposed_Lower_leg	Skin	KANSL1-AS1	17_44828931_G_A	rs199533	A	G	0.222664	0.0413	0.0074	2.694e-08	1.23837	0.0535755	3.31114e-118	0.0333503	0.00614732	5.7897e-08	0.0572305	2
invnormTSH	Skin_Sun_Exposed_Lower_leg	Skin	RP11-259G18.2	17_44828931_G_A	rs199533	A	G	0.222664	0.0413	0.0074	2.694e-08	1.27657	0.0621068	7.0248e-94	0.0323523	0.00600667	7.20177e-08	0.0492766	2
invnormTSH	Skin_Sun_Exposed_Lower_leg	Skin	RP11-259G18.3	17_44828931_G_A	rs199533	A	G	0.222664	0.0413	0.0074	2.694e-08	1.32335	0.0578724	9.97265e-116	0.0312087	0.00575601	5.89609e-08	0.073363	2
invnormFT4	Artery_Tibial	Blood_Vessels	ZSWIM7	17_15879910_C_T	rs1045599	T	C	0.570577	-0.043	0.0066	1.035e-10	-0.411205	0.0538319	2.1945e-14	0.104571	0.0210955	7.15856e-07	0.0175649	19
invnormTSH	Small_Intestine_Terminal_Ileum	Small_Intestine	RP11-259G18.2	17_44773783_A_G	rs79589511	G	A	0.769384	-0.0428	0.0075	1.415e-08	-1.27881	0.0995032	8.387e-38	0.0334686	0.006417	1.83206e-07	NA	NA
invnormTSH	Small_Intestine_Terminal_Ileum	Small_Intestine	LRRC37A2	17_44862347_G_A	rs199502	A	G	0.232604	0.0421	0.0076	2.453e-08	1.10125	0.110263	1.72913e-23	0.0382293	0.00789168	1.27091e-06	0.423998	4
invnormFT4	Artery_Tibial	Blood_Vessels	TTC19	17_16030520_T_C	rs34351630	C	T	0.532803	-0.0446	0.0068	4.557e-11	0.299105	0.0470995	2.14628e-10	-0.149112	0.0326831	5.05844e-06	0.00354482	19
invnormFT4	Artery_Tibial	Blood_Vessels	QSOX2	9_139121740_A_C	rs12338076	C	A	0.340954	0.0443	0.0069	1.549e-10	0.216836	0.0360899	1.87573e-09	0.204302	0.0465709	1.14978e-05	3.35581e-07	11
invnormFT4	Artery_Tibial	Blood_Vessels	AADAT	4_170993452_A_G	rs182221689	G	A	0.0685885	0.1109	0.0115	3.839e-22	-0.666686	0.0674061	4.57333e-23	-0.166345	0.0240917	5.03175e-12	0.0760502	19
invnormTSH	Stomach	Stomach	RP11-259G18.2	17_44812188_C_T	rs199447	T	C	0.222664	0.0417	0.0074	2.026e-08	1.15722	0.0874619	5.8007e-40	0.0360346	0.00695044	2.16585e-07	0.0376378	2
invnormTSH	Stomach	Stomach	RP11-259G18.3	17_44812188_C_T	rs199447	T	C	0.222664	0.0417	0.0074	2.026e-08	1.33064	0.0953375	2.84583e-44	0.0313383	0.0059974	1.73858e-07	0.0901298	2
invnormTSH	Artery_Tibial	Blood_Vessels	WNT3	17_44830414_T_C	rs199531	C	T	0.256461	0.0418	0.0071	4.294e-09	0.413127	0.0625732	4.04829e-11	0.10118	0.0230263	1.11241e-05	0.799326	11
invnormTSH	Artery_Tibial	Blood_Vessels	RP11-345M22.2	16_79745619_A_G	rs7203910	G	A	0.413519	-0.0767	0.0062	3.889e-35	-0.558537	0.058884	2.41505e-21	0.137323	0.0182432	5.17718e-14	9.8743e-05	19
invnormTSH	Testis	Testis	RP11-259G18.3	17_44812188_C_T	rs199447	T	C	0.222664	0.0417	0.0074	2.026e-08	1.13866	0.0775823	9.07733e-49	0.036622	0.00696143	1.43506e-07	0.156339	3
invnormTSH	Artery_Coronary	Blood_Vessels	RP11-259G18.3	17_44824213_T_G	rs199534	G	T	0.222664	0.0414	0.0074	2.502e-08	1.33837	0.106282	2.31818e-36	0.0309332	0.00605023	3.17543e-07	0.408203	5
invnormFT4	Artery_Coronary	Blood_Vessels	ADORA2B	17_15870401_T_A	rs2779207	A	T	0.5666	-0.0443	0.0069	1.062e-10	-0.726074	0.0978759	1.18622e-13	0.0610131	0.012568	1.20612e-06	0.0436965	19
invnormTSH	Artery_Coronary	Blood_Vessels	WNT3	17_44801340_C_T	rs199452	T	C	0.256461	0.043	0.0071	1.293e-09	0.547356	0.0958946	1.14384e-08	0.0785595	0.0189126	3.26981e-05	0.503454	12
invnormTSH	Artery_Coronary	Blood_Vessels	ABO	9_136148000_A_G	rs647800	G	A	0.609344	0.0343	0.0061	2.465e-08	0.491783	0.0775589	2.28622e-10	0.0697462	0.0165785	2.5876e-05	0.052123	18
invnormFT4	Artery_Aorta	Blood_Vessels	AADAT	4_170924780_A_G	rs76156404	G	A	0.0685885	0.1043	0.011	2.133e-21	-0.688507	0.0846459	4.15462e-16	-0.151487	0.0245378	6.67462e-10	0.292569	19
invnormTSH	Artery_Aorta	Blood_Vessels	WNT3	17_44853924_G_A	rs199519	A	G	0.742545	-0.0414	0.0072	1.046e-08	-0.651102	0.0730803	5.13071e-19	0.0635845	0.0131612	1.35704e-06	0.68346	12
invnormFT4	Artery_Aorta	Blood_Vessels	ADORA2B	17_15879910_C_T	rs1045599	T	C	0.570577	-0.043	0.0066	1.035e-10	-0.636577	0.0832082	2.00337e-14	0.0675488	0.0136181	7.04162e-07	0.0163193	19
invnormFT4	Artery_Aorta	Blood_Vessels	ZSWIM7	17_15879910_C_T	rs1045599	T	C	0.570577	-0.043	0.0066	1.035e-10	-0.427023	0.0730325	5.00436e-09	0.100697	0.0231404	1.35164e-05	0.0272186	19
invnormFT4	Artery_Aorta	Blood_Vessels	QSOX2	9_139109080_T_C	rs72773790	C	T	0.297217	0.0452	0.0075	1.319e-09	-0.376298	0.0448887	5.16343e-17	-0.120118	0.0245471	9.91364e-07	8.44383e-09	17
invnormTSH	Artery_Aorta	Blood_Vessels	RP11-345M22.2	16_79753467_G_A	rs11642757	A	G	0.375746	-0.0802	0.0064	2.141e-36	-0.532995	0.0876467	1.19304e-09	0.15047	0.0275033	4.47507e-08	4.46981e-07	19
invnormTSH	Thyroid_SMR	Thyroid	RP11-259G18.2	17_44812188_C_T	rs199447	T	C	0.222664	0.0417	0.0074	2.026e-08	1.2489	0.0607412	6.13509e-94	0.0333894	0.00614372	5.48828e-08	0.0689124	2
invnormFT4	Adrenal_Gland	Adrenal_Gland	ADORA2B	17_15921071_A_G	rs9897542	G	A	0.570577	-0.0428	0.0066	8.26e-11	-0.58447	0.102884	1.34016e-08	0.0732287	0.0171371	1.92754e-05	0.283369	19
invnormTSH	Adrenal_Gland	Adrenal_Gland	RP11-259G18.3	17_44824213_T_G	rs199534	G	T	0.222664	0.0414	0.0074	2.502e-08	1.38012	0.111844	5.53704e-35	0.0299974	0.0058872	3.48076e-07	0.106397	5
invnormTSH	Adrenal_Gland	Adrenal_Gland	WNT3	17_44862613_A_G	rs199501	G	A	0.747515	-0.042	0.0074	1.472e-08	-0.746453	0.100928	1.40458e-13	0.0562661	0.0124963	6.71151e-06	0.308017	10
invnormFT4	Adrenal_Gland	Adrenal_Gland	TTC19	17_15888589_G_A	rs9889745	A	G	0.530815	-0.043	0.0066	8.217e-11	0.483659	0.0791588	9.9641e-10	-0.0889056	0.0199485	8.32046e-06	0.0258769	19
invnormTSH	Adrenal_Gland	Adrenal_Gland	RP11-345M22.2	16_79749031_T_C	rs7194711	C	T	0.414513	-0.0768	0.0062	1.959e-35	-0.921927	0.0723085	3.12102e-37	0.0833038	0.00937631	6.42103e-19	0.000366197	19
invnormTSH	Adrenal_Gland	Adrenal_Gland	VAV3	1_108297276_G_A	rs79748332	A	G	0.0815109	0.0865	0.0104	6.529e-17	0.732259	0.130087	1.81264e-08	0.118128	0.0253399	3.13561e-06	0.000356608	14
invnormTSH	Adrenal_Gland	Adrenal_Gland	ABO	9_136137065_A_G	rs687621	G	A	0.370775	0.0484	0.0064	4.484e-14	0.889308	0.0823408	3.42961e-27	0.0544243	0.00878544	5.83479e-10	0.0143271	19
invnormFT4	Adipose_Visceral_Omentum	Adipose_Tissue	TTC19	17_16031034_T_C	rs12939418	C	T	0.525845	-0.0471	0.0068	3.624e-12	0.420548	0.0669975	3.45013e-10	-0.111997	0.0240789	3.29942e-06	0.178983	19
invnormFT4	Adipose_Visceral_Omentum	Adipose_Tissue	AADAT	4_170990750_G_A	rs11722870	A	G	0.0606362	0.1152	0.0114	6.291e-24	-0.845009	0.119173	1.33524e-12	-0.13633	0.0234878	6.46424e-09	0.168397	19
invnormFT4	Adipose_Visceral_Omentum	Adipose_Tissue	ADORA2B	17_15881816_C_G	rs2159643	G	C	0.572565	-0.0439	0.0067	5.241e-11	-0.810881	0.0776122	1.49876e-25	0.0541386	0.00975304	2.84123e-08	0.0159142	19
invnormTSH	Adipose_Visceral_Omentum	Adipose_Tissue	RP11-345M22.2	16_79750617_T_C	rs4340340	C	T	0.415507	-0.0768	0.0062	2.043e-35	-0.623812	0.0810084	1.35445e-14	0.123114	0.0188251	6.15699e-11	0.000240864	19
invnormFT4	Adipose_Subcutaneous	Adipose_Tissue	TTC19	17_16030900_T_C	rs35799415	C	T	0.524851	-0.0485	0.0068	1.28e-12	0.393978	0.0527732	8.29878e-14	-0.123103	0.0238707	2.50821e-07	0.195224	19
invnormFT4	Adipose_Subcutaneous	Adipose_Tissue	AADAT	4_170947552_G_C	rs113707504	C	G	0.0506958	0.1115	0.0126	1.152e-18	-0.64638	0.0890626	3.94042e-13	-0.172499	0.0307393	2.00377e-08	0.227874	19
invnormTSH	Uterus	Uterus	RP11-259G18.2	17_44828931_G_A	rs199533	A	G	0.222664	0.0413	0.0074	2.694e-08	1.21603	0.152492	1.53141e-15	0.033963	0.00742772	4.82017e-06	0.161276	2
invnormTSH	Uterus	Uterus	RP11-259G18.3	17_44843136_C_T	rs199528	T	C	0.220676	0.0415	0.0075	3.148e-08	1.4366	0.145438	5.19879e-23	0.0288877	0.00598399	1.38263e-06	NA	NA
invnormTSH	Adipose_Subcutaneous	Adipose_Tissue	RP11-116N8.4	14_36537143_G_A	rs1742867	A	G	0.40159	0.0489	0.0062	3.111e-15	0.358508	0.0642351	2.38885e-08	0.136399	0.029939	5.21657e-06	0.625642	19
invnormTSH	Vagina	Vagina	KANSL1-AS1	17_44847834_T_G	rs199525	G	T	0.220676	0.0415	0.0075	3.301e-08	1.34691	0.113318	1.3977e-32	0.0308113	0.00614211	5.26494e-07	0.604853	4
invnormTSH	Vagina	SMR.17.smr:ENSG00000262500.1	RP11-259G18.2	17_44847834_T_G	rs199525	G	T	0.220676	0.0415	0.0075	3.301e-08	1.25696	0.125544	1.34848e-23	0.0330162	0.00681739	1.27934e-06	0.453509	2
invnormTSH	Vagina	Vagina	RP11-259G18.3	17_44828931_G_A	rs199533	A	G	0.222664	0.0413	0.0074	2.694e-08	1.14265	0.125546	8.91375e-20	0.0361441	0.00759681	1.95724e-06	0.771676	4
invnormFT4	Adipose_Subcutaneous	Adipose_Tissue	ADORA2B	17_15879910_C_T	rs1045599	T	C	0.570577	-0.043	0.0066	1.035e-10	-0.71247	0.0451051	3.32681e-56	0.0603534	0.0100206	1.71278e-09	0.00123371	19
invnormTSH	Whole_Blood	Blood	RP11-259G18.3	17_44824213_T_G	rs199534	G	T	0.222664	0.0414	0.0074	2.502e-08	1.336	0.0635934	5.48767e-98	0.030988	0.00573196	6.43819e-08	0.344024	2
invnormFT4	Adipose_Subcutaneous	Adipose_Tissue	QSOX2	9_139141908_C_A	rs35244336	A	C	0.671968	-0.0447	0.0077	8.174e-09	-0.188506	0.0352304	8.76323e-08	0.237128	0.0602707	8.34118e-05	5.47583e-07	13
invnormTSH	Adipose_Subcutaneous	Adipose_Tissue	RP11-345M22.2	16_79749031_T_C	rs7194711	C	T	0.414513	-0.0768	0.0062	1.959e-35	-0.858633	0.063486	1.11707e-41	0.0894445	0.00979166	6.55489e-20	0.00071059	19
The table shows the results of co-localization analyses. Specifically, columns describe: the TSH, FT4, hypo- and hyperthyroidism GWAS-phenotype assessed; the tissue, cell types and the gene assessed in those cell types; the eQTL SNP; the eQTL effect allele and the other allele; the frequency of the effect allele; the effect size, standard error and p-value of the eQTL SNP in the GWAS analysis and…
