# Supplementary material for: Genome-wide analyses identify a role for SLC17A4 and AADAT in thyroid hormone regulation
Source: Nat Commun. 2018 Oct 26;9:4455. doi: 10.1038/s41467-018-06356-1 (PMC6203810; doi:10.1038/s41467-018-06356-1)
Supplement: Supplementary file 8 — Supplementary Data 5 [file 41467_2018_6356_MOESM8_ESM.xlsx]

## Sheet: Pleiotropy SNPs
Pleiotropic effects of the genome-wide significant index SNPs or their proxies
TSH
rsID	Pos (hg19)	Alleles	Trait	Study	PMID	Year of Publication	Ancestry	Source	Effect Allele	Association Alleles	EAF	MAF	Beta	SE	P	Direction	P Het	N	N Cases	N Controls	N Studies	Unit
rs30235	chr16:14399793	T/C	Height	GIANT	25282103	2014	European	GIANT	T	T/C	0.441	0.441	0.024	0.0036	5.6e-11	+	NA	216529	0	216529	79	Z-score
rs30234	chr16:14400013	C/T	Height	GIANT	25282103	2014	European	GIANT	C	C/T	0.542	0.458	0.02	0.0031	1.4e-10	+	NA	248758	0	248758	79	Z-score
rs30234	chr16:14400013	C/T	Age at menarche	ReproGen	25231870	2014	European	ReproGen	C	C/T	0.54	0.46	0.031	0.005154	1.8e-09	+	NA	182416	0	182416	58	years
rs30231	chr16:14402265	C/T	Height	GIANT	25282103	2014	European	GIANT	C	C/T	0.575	0.425	0.02	0.0031	1.5e-10	+	NA	250316	0	250316	79	Z-score
rs30231	chr16:14402265	C/T	Age at menarche	ReproGen	25231870	2014	European	ReproGen	C	C/T	0.57	0.43	0.03	0.00521	8.5e-09	+	NA	182416	0	182416	58	years
rs30230	chr16:14402337	C/T	Height	GIANT	25282103	2014	European	GIANT	C	C/T	0.613	0.387	0.02	0.0031	1.3e-10	+	NA	250316	0	250316	79	Z-score
rs30230	chr16:14402337	C/T	Age at menarche	ReproGen	25231870	2014	European	ReproGen	C	C/T	0.57	0.43	0.029	0.005122	1.5e-08	+	NA	182416	0	182416	58	years
rs30229	chr16:14404222	G/T	Height	GIANT	25282103	2014	European	GIANT	G	G/T	0.405	0.405	-0.02	0.0032	1.6e-10	-	NA	250626	0	250626	79	Z-score
rs30229	chr16:14404222	G/T	Age at menarche	ReproGen	25231870	2014	European	ReproGen	G	G/T	0.4	0.4	-0.029	0.005259	3.5e-08	-	NA	182416	0	182416	58	years
rs30227	chr16:14405428	C/T	Height	GIANT	25282103	2014	European	GIANT	C	C/T	0.449	0.449	-0.022	0.0031	6.8e-12	-	NA	250293	0	250293	79	Z-score
rs30227	chr16:14405428	C/T	Age at menarche	ReproGen	25231870	2014	European	ReproGen	C	C/T	0.46	0.46	-0.03	0.00525	1.1e-08	-	NA	182416	0	182416	58	years
rs30222	chr16:14409658	A/G	Height	GIANT	25282103	2014	European	GIANT	A	A/G	0.592	0.408	0.02	0.0031	6.9e-11	+	NA	250612	0	250612	79	Z-score
rs30220	chr16:14414525	A/G	Height	GIANT	25282103	2014	European	GIANT	A	A/G	0.558	0.442	0.02	0.0031	6.8e-11	+	NA	250104	0	250104	79	Z-score
rs30220	chr16:14414525	A/G	Age at menarche	ReproGen	25231870	2014	European	ReproGen	A	A/G	0.56	0.44	0.03	0.005095	3.9e-09	+	NA	182416	0	182416	58	years
rs30218	chr16:14418381	C/T	Height	GIANT	25282103	2014	European	GIANT	C	C/T	0.433	0.433	-0.02	0.0031	6.9e-11	-	NA	251053	0	251053	79	Z-score
rs30218	chr16:14418381	C/T	Age at menarche	ReproGen	25231870	2014	European	ReproGen	C	C/T	0.43	0.43	-0.029	0.005313	4.8e-08	-	NA	182416	0	182416	58	years
rs2531992	chr16:4021734	G/A	Waist circumference	GIANT	25673412	2015	European	GIANT	G	G/A	0.8333	0.1667	0.028	0.0048	3e-09	+	NA	232034	0	232034	101	IVNT
rs2531992	chr16:4021734	G/A	Waist circumference	GIANT	25673412	2015	Mixed	GIANT	G	G/A	0.8333	0.1667	0.027	0.0045	2.7e-09	+	NA	243433	0	243433	101	IVNT
rs2531992	chr16:4021734	G/A	Height	GIANT	25282103	2014	European	GIANT	G	G/A	0.833	0.167	0.027	0.0042	1.4e-10	+	NA	253074	0	253074	79	Z-score
rs183211	chr17:44788310	A/G	WNT3 expression in lymphoblastoid cells	Couch FJ	23544013	2013	European	NHLBI GRASP Catalog (version 2)	NA	NA	NA	NA	NA	NA	1.6e-11	NA	NA	14691	NA	NA	NA	NA
rs183211	chr17:44788310	A/G	Parkinsons disease PD	Do CB	21738487	2011	European	NHLBI GRASP Catalog (version 2)	NA	NA	NA	NA	NA	NA	9.38e-09	NA	NA	56835	NA	NA	NA	NA
rs183211	chr17:44788310	A/G	Parkinsons disease PD	Simon-Sanchez J	19915575	2009	European	NHLBI GRASP Catalog (version 2)	NA	NA	NA	NA	NA	NA	7.62e-11	NA	NA	13625	NA	NA	NA	NA
rs183211	chr17:44788310	A/G	Parkinsons disease	Lill CM	22438815	2012	Mixed	NHLBI GRASP Catalog (version 2)	NA	NA	NA	NA	NA	NA	4.06e-12	NA	NA	102338	NA	NA	NA	NA
rs183211	chr17:44788310	A/G	Ovarian cancer in BRCA1 mutation carriers	Couch FJ	23544013	2013	European	NHGRI-EBI GWAS Catalog	NA	NA	NA	0.23	NA	NA	3e-08	NA	NA	NA	NA	NA	NA	NA
rs183211	chr17:44788310	A/G	Ovarian cancer in BRCA1 mutation carriers	Couch FJ	23544013	2013	European	NHGRI-EBI GWAS Catalog	NA	NA	NA	NA	NA	NA	3e-08	NA	NA	NA	NA	NA	NA	NA
rs183211	chr17:44788310	A/G	Ovarian cancer BRCA1 carriers	Couch FJ	23544013	2013	European	NHLBI GRASP Catalog (version 2)	NA	NA	NA	NA	NA	NA	3.1e-08	NA	NA	14691	NA	NA	NA	NA
rs183211	chr17:44788310	A/G	Ovarian cancer BRCA1 andor BRCA2 carriers	Couch FJ	23544013	2013	European	NHLBI GRASP Catalog (version 2)	NA	NA	NA	NA	NA	NA	2.01e-09	NA	NA	14691	NA	NA	NA	NA
rs183211	chr17:44788310	A/G	Intracranial volume	Ikram MA	22504418	2012	European	NHLBI GRASP Catalog (version 2)	NA	NA	NA	NA	NA	NA	1.7e-08	NA	NA	9927	NA	NA	NA	NA
rs183211	chr17:44788310	A/G	Epithelial ovarian cancer	Kuchenbaecker KB	25581431	2015	European	NHGRI-EBI GWAS Catalog	NA	NA	NA	0.24	NA	NA	2e-13	NA	NA	NA	NA	NA	NA	NA
rs183211	chr17:44788310	A/G	Differential exon level expression of NSF probe 3724236 in peripheral blood mononuclear cells	Heinzen	19222302	2008	European	NHLBI GRASP Catalog (version 2)	NA	NA	NA	NA	NA	NA	2.53e-09	NA	NA	173	NA	NA	NA	NA
rs199436	chr17:44789285	A/G	Intracranial volume	Ikram MA	22504418	2012	European	NHLBI GRASP Catalog (version 2)	NA	NA	NA	NA	NA	NA	1.8e-08	NA	NA	9927	NA	NA	NA	NA
rs199438	chr17:44791643	A/G	Intracranial volume	Ikram MA	22504418	2012	European	NHLBI GRASP Catalog (version 2)	NA	NA	NA	NA	NA	NA	1.6e-08	NA	NA	9927	NA	NA	NA	NA
rs142167	chr17:44795234	A/G	Intracranial volume	Ikram MA	22504418	2012	European	NHLBI GRASP Catalog (version 2)	NA	NA	NA	NA	NA	NA	1.7e-08	NA	NA	9927	NA	NA	NA	NA
rs199455	chr17:44799216	C/T	Intracranial volume	Ikram MA	22504418	2012	European	NHLBI GRASP Catalog (version 2)	NA	NA	NA	NA	NA	NA	1.8e-08	NA	NA	9927	NA	NA	NA	NA
rs199454	chr17:44800110	A/G	Parkinsons disease PD	Hamza TH	20711177	2010	European	NHLBI GRASP Catalog (version 2)	NA	NA	NA	NA	NA	NA	4e-08	NA	NA	6901	NA	NA	NA	NA
rs199454	chr17:44800110	A/G	Intracranial volume	Ikram MA	22504418	2012	European	NHLBI GRASP Catalog (version 2)	NA	NA	NA	NA	NA	NA	1.9e-08	NA	NA	9927	NA	NA	NA	NA
rs199452	chr17:44801340	C/T	Intracranial volume	Ikram MA	22504418	2012	European	NHLBI GRASP Catalog (version 2)	NA	NA	NA	NA	NA	NA	1.9e-08	NA	NA	9927	NA	NA	NA	NA
rs199449	chr17:44808902	A/G	Intracranial volume	Ikram MA	22504418	2012	European	NHLBI GRASP Catalog (version 2)	NA	NA	NA	NA	NA	NA	2.7e-08	NA	NA	9927	NA	NA	NA	NA
rs199442	chr17:44820122	A/G	Intracranial volume	Ikram MA	22504418	2012	European	NHLBI GRASP Catalog (version 2)	NA	NA	NA	NA	NA	NA	2.9e-08	NA	NA	9927	NA	NA	NA	NA
rs199536	chr17:44820425	C/T	Intracranial volume	Ikram MA	22504418	2012	European	NHLBI GRASP Catalog (version 2)	NA	NA	NA	NA	NA	NA	2.9e-08	NA	NA	9927	NA	NA	NA	NA
rs199530	chr17:44836653	A/G	Intracranial volume	Ikram MA	22504418	2012	European	NHLBI GRASP Catalog (version 2)	NA	NA	NA	NA	NA	NA	1.9e-08	NA	NA	9927	NA	NA	NA	NA
rs13100823	chr3:185514088	C/T	Type II diabetes	DIAGRAM	26551672	2015	European	DIAGRAM	C	C/T	0.697	0.303	-0.1231	0.01376	2.1e-19	-	NA	84780	27206	57574	23	log(OR)
FT4
rs12794570	chr11:47658314	C/T	log(Proinsulin)	MAGIC	21873549	2011	European	MAGIC	C	C/T	NA	0.39	-0.05	0.0074	1.24e-08	-	NA	10701	0	10701	4	pmol/l
rs12794570	chr11:47658314	C/T	Body mass index BMI	Speliotes EK	20935630	2010	European	NHLBI GRASP Catalog (version 2)	NA	NA	NA	NA	NA	NA	4.16e-08	NA	NA	249796	NA	NA	NA	NA
rs12794570	chr11:47658314	C/T	Height	GIANT	25282103	2014	European	GIANT	C	C/T	0.61	0.39	0.027	0.0031	4.1e-18	+	NA	251091	0	251091	79	Z-score
rs12794570	chr11:47658314	C/T	Gene expression	Speliotes EK	20935630	2010	European	NHLBI GRASP Catalog (version 2)	NA	NA	NA	NA	NA	NA	4.3e-17	NA	NA	249796	NA	NA	NA	NA
rs12794570	chr11:47658314	C/T	HDL	GLGC	24097068	2013	European	GLGC	C	C/T	0.6438	0.3562	0.0276	0.0049	6.41e-09	+	NA	94311	0	94311	60	IVNT
rs10838738	chr11:47663049	A/G	HDL	GLGC	24097068	2013	European	GLGC	A	A/G	0.6438	0.3562	0.0331	0.0037	1.41e-15	+	NA	169709	0	169709	60	IVNT
rs10838738	chr11:47663049	A/G	BMI	GIANT	25673413	2015	Mixed	GIANT	A	A/G	0.5917	0.4083	-0.0238	0.0031	6.8e-12	-	NA	339097	0	339097	125	IVNT
rs10838738	chr11:47663049	A/G	Body mass index	Willer CJ	19079261	2008	European	NHGRI-EBI GWAS Catalog	A	A/G	0.66	0.34	-0.07	0.01197	5e-09	-	NA	NA	NA	NA	NA	kg/m2 increase
rs10838738	chr11:47663049	A/G	Body Mass Index	Willer CJ	19079261	2008	European	NHGRI-EBI GWAS Catalog	NA	NA	NA	NA	NA	NA	5e-09	NA	NA	NA	NA	NA	NA	NA
rs10838738	chr11:47663049	A/G	log(Proinsulin)	MAGIC	21873549	2011	European	MAGIC	A	A/G	NA	0.363	-0.049	0.0073	3.49e-08	-	NA	10701	0	10701	4	pmol/l
rs10838738	chr11:47663049	A/G	BMI	GIANT	25673413	2015	European	GIANT	A	A/G	0.5917	0.4083	-0.0241	0.0033	1.41e-13	-	NA	322035	0	322035	114	IVNT
rs10838738	chr11:47663049	A/G	Gene expression	Speliotes EK	20935630	2010	European	NHLBI GRASP Catalog (version 2)	NA	NA	NA	NA	NA	NA	1.7e-56	NA	NA	249796	NA	NA	NA	NA
rs10838738	chr11:47663049	A/G	Body mass index BMI	Willer CJ	19079261	2008	European	NHLBI GRASP Catalog (version 2)	NA	NA	NA	NA	NA	NA	1.9e-11	NA	NA	91469	NA	NA	NA	NA
rs10838738	chr11:47663049	A/G	Height	GIANT	25282103	2014	European	GIANT	A	A/G	0.592	0.408	0.027	0.003	2.5e-18	+	NA	253207	0	253207	79	Z-score
rs10838738	chr11:47663049	A/G	Body mass index BMI	Speliotes EK	20935630	2010	European	NHLBI GRASP Catalog (version 2)	NA	NA	NA	NA	NA	NA	2.6e-08	NA	NA	249796	NA	NA	NA	NA
rs10838738	chr11:47663049	A/G	Differential exon level expression of probeset 3372407 in peripheral blood mononuclear cells	Heinzen	19222302	2008	European	NHLBI GRASP Catalog (version 2)	NA	NA	NA	NA	NA	NA	6.04e-09	NA	NA	173	NA	NA	NA	NA
rs10838738	chr11:47663049	A/G	Differential exon level expression of probeset 3372407 in brain cortex	Heinzen	19222302	2008	European	NHLBI GRASP Catalog (version 2)	NA	NA	NA	NA	NA	NA	6.27e-13	NA	NA	173	NA	NA	NA	NA
rs10838738	chr11:47663049	A/G	BMI in males greater than 50 years of age	GIANT	26426971	2015	European	GIANT	A	A/G	0.59	0.41	-0.029	0.0051	8.5e-09	-	NA	91653	0	91653	114	IVNT
rs12787112	chr11:47687147	A/G	log(Proinsulin)	MAGIC	21873549	2011	European	MAGIC	A	A/G	NA	0.397	-0.049	0.0073	2.43e-08	-	NA	10701	0	10701	4	pmol/l
rs12787112	chr11:47687147	A/G	Gene expression	Speliotes EK	20935630	2010	European	NHLBI GRASP Catalog (version 2)	NA	NA	NA	NA	NA	NA	1.4e-10	NA	NA	249796	NA	NA	NA	NA
rs12787112	chr11:47687147	A/G	Height	GIANT	25282103	2014	European	GIANT	A	A/G	0.603	0.397	0.026	0.0031	6.3e-18	+	NA	253107	0	253107	79	Z-score
rs10838747	chr11:47716324	C/G	HDL	GLGC	24097068	2013	European	GLGC	C	C/G	0.3575	0.3575	-0.0352	0.0036	7.3e-19	-	NA	184008	0	184008	60	IVNT
rs10838747	chr11:47716324	C/G	Height	GIANT	25282103	2014	European	GIANT	C	C/G	0.405	0.405	-0.026	0.0031	1e-17	-	NA	253058	0	253058	79	Z-score
rs10838747	chr11:47716324	C/G	BMI	GIANT	25673413	2015	Mixed	GIANT	C	C/G	0.4083	0.4083	0.0227	0.0032	8.73e-10	+	NA	339007	0	339007	125	IVNT
rs10838747	chr11:47716324	C/G	BMI	GIANT	25673413	2015	European	GIANT	C	C/G	0.4083	0.4083	0.023	0.0033	1.71e-09	+	NA	321937	0	321937	114	IVNT
rs10838747	chr11:47716324	C/G	log(Proinsulin)	MAGIC	21873549	2011	European	MAGIC	C	C/G	NA	0.405	0.049	0.0073	2.98e-08	+	NA	10701	0	10701	4	pmol/l
rs10838747	chr11:47716324	C/G	BMI in males greater than 50 years of age	GIANT	26426971	2015	European	GIANT	C	C/G	0.41	0.41	0.028	0.0051	2.7e-08	+	NA	91967	0	91967	114	IVNT
rs10838748	chr11:47716381	G/T	HDL	GLGC	24097068	2013	European	GLGC	G	G/T	0.3588	0.3588	-0.0426	0.0051	2.19e-11	-	NA	92677	0	92677	60	IVNT
rs17788930	chr11:47752775	A/G	HDL	GLGC	24097068	2013	European	GLGC	A	A/G	0.6425	0.3575	0.0359	0.0036	1.53e-19	+	NA	184074	0	184074	60	IVNT
rs17788930	chr11:47752775	A/G	BMI	GIANT	25673413	2015	Mixed	GIANT	A	A/G	0.5917	0.4083	-0.0219	0.0031	9.68e-10	-	NA	339167	0	339167	125	IVNT
rs17788930	chr11:47752775	A/G	log(Proinsulin)	MAGIC	21873549	2011	European	MAGIC	A	A/G	NA	0.363	-0.048	0.0073	3.18e-08	-	NA	10701	0	10701	4	pmol/l
rs17788930	chr11:47752775	A/G	BMI in males	GIANT	25673413	2015	Mixed	GIANT	A	A/G	0.5917	0.4083	-0.0239	0.0042	1.52e-08	-	NA	152860	0	152860	106	IVNT
rs17788930	chr11:47752775	A/G	Height	GIANT	25282103	2014	European	GIANT	A	A/G	0.592	0.408	0.026	0.0031	4.7e-17	+	NA	252259	0	252259	79	Z-score
rs17788930	chr11:47752775	A/G	BMI	GIANT	25673413	2015	European	GIANT	A	A/G	0.5917	0.4083	-0.0224	0.0033	6.28e-12	-	NA	322104	0	322104	114	IVNT
rs34910028	chr11:47758449	C/T	HDL	GLGC	24097068	2013	European	GLGC	C	C/T	0.3575	0.3575	-0.0425	0.0051	2.18e-11	-	NA	92761	0	92761	60	IVNT
rs10838757	chr11:47763016	C/T	log(Proinsulin)	MAGIC	21873549	2011	European	MAGIC	C	C/T	NA	0.363	0.048	0.0073	3.25e-08	+	NA	10701	0	10701	4	pmol/l
rs10838757	chr11:47763016	C/T	Height	GIANT	25282103	2014	European	GIANT	C	C/T	0.436	0.436	-0.026	0.0031	9.8e-18	-	NA	253250	0	253250	79	Z-score
rs7927771	chr11:47781306	A/G	log(Proinsulin)	MAGIC	21873549	2011	European	MAGIC	A	A/G	NA	0.408	-0.048	0.0073	3.12e-08	-	NA	10701	0	10701	4	pmol/l
rs7927771	chr11:47781306	A/G	HDL	GLGC	20686565	2010	Mixed	GLGC	A	A/G	NA	NA	0.0292	0.0051	3.21e-10	+	NA	99900	0	99900	46	Z-score
rs7927771	chr11:47781306	A/G	HDL cholesterol	GLGC	20686565	2010	Mixed	NHLBI GRASP Catalog (version 2)	NA	NA	NA	NA	NA	NA	3.21e-10	NA	NA	140059	NA	NA	NA	NA
rs7927771	chr11:47781306	A/G	Height	GIANT	25282103	2014	European	GIANT	A	A/G	0.592	0.408	0.027	0.0031	4.7e-18	+	NA	248000	0	248000	79	Z-score
rs7927771	chr11:47781306	A/G	HDL	GLGC	24097068	2013	European	GLGC	A	A/G	0.6491	0.3509	0.0296	0.005	7.24e-10	+	NA	91319	0	91319	60	IVNT
rs7947730	chr11:47786184	C/T	HDL	GLGC	24097068	2013	European	GLGC	C	C/T	0.6438	0.3562	0.0428	0.0051	1.46e-11	+	NA	92763	0	92763	60	IVNT
rs9909	chr11:47799775	G/C	HDL	GLGC	24097068	2013	European	GLGC	G	G/C	0.3562	0.3562	-0.0349	0.0037	3.75e-17	-	NA	171486	0	171486	60	IVNT
rs9909	chr11:47799775	G/C	BMI	GIANT	25673413	2015	Mixed	GIANT	G	G/C	0.4083	0.4083	0.0218	0.0031	2.05e-09	+	NA	330072	0	330072	125	IVNT
rs9909	chr11:47799775	G/C	BMI	GIANT	25673413	2015	European	GIANT	G	G/C	0.4083	0.4083	0.0223	0.0033	1.61e-08	+	NA	313058	0	313058	114	IVNT
rs9909	chr11:47799775	G/C	log(Proinsulin)	MAGIC	21873549	2011	European	MAGIC	G	G/C	NA	0.398	0.049	0.0073	2.86e-08	+	NA	10701	0	10701	4	pmol/l
rs9909	chr11:47799775	G/C	Height	GIANT	25282103	2014	European	GIANT	G	G/C	0.398	0.398	-0.026	0.0031	9.6e-18	-	NA	253260	0	253260	79	Z-score
rs2290850	chr11:47807774	T/C	HDL	GLGC	24097068	2013	European	GLGC	T	T/C	0.6438	0.3562	0.0348	0.0041	4.68e-14	+	NA	140155	0	140155	60	IVNT
rs2290850	chr11:47807774	T/C	Height	GIANT	25282103	2014	European	GIANT	T	T/C	0.592	0.408	0.026	0.0031	1.2e-17	+	NA	253251	0	253251	79	Z-score
rs2290850	chr11:47807774	T/C	log(Proinsulin)	MAGIC	21873549	2011	European	MAGIC	T	T/C	NA	0.363	-0.049	0.0073	2.75e-11	-	NA	10701	0	10701	4	pmol/l
rs2290850	chr11:47807774	T/C	Gene expression	Speliotes EK	20935630	2010	European	NHLBI GRASP Catalog (version 2)	NA	NA	NA	NA	NA	NA	9.26e-25	NA	NA	249796	NA	NA	NA	NA
rs12787330	chr11:47812311	C/T	HDL	GLGC	24097068	2013	European	GLGC	C	C/T	0.6398	0.3602	0.0486	0.0056	6.28e-13	+	NA	78858	0	78858	60	IVNT
rs11605774	chr11:47832793	A/G	HDL	GLGC	24097068	2013	European	GLGC	A	A/G	0.3562	0.3562	-0.0426	0.0051	2.38e-11	-	NA	92664	0	92664	60	IVNT
rs11039412	chr11:47841581	A/G	HDL	GLGC	24097068	2013	European	GLGC	A	A/G	0.3562	0.3562	-0.0423	0.0051	3.25e-11	-	NA	92756	0	92756	60	IVNT
rs4149056	chr12:21331549	C/T	Blood metabolite levels	Shin SY	24816252	2014	European	NHGRI-EBI GWAS Catalog	C	C/T	0.18	0.18	-0.295	0.007776	6e-301	-	NA	NA	NA	NA	NA	unit decrease
rs4149056	chr12:21331549	C/T	Blood metabolite levels	Shin SY	24816252	2014	European	NHGRI-EBI GWAS Catalog	C	C/T	0.16	0.16	-0.118	0.006496	1e-73	-	NA	NA	NA	NA	NA	unit decrease
rs4149056	chr12:21331549	C/T	Blood metabolite levels	Shin SY	24816252	2014	European	NHGRI-EBI GWAS Catalog	C	C/T	0.17	0.17	-0.081	0.005838	9e-44	-	NA	NA	NA	NA	NA	unit decrease
rs4149056	chr12:21331549	C/T	Blood metabolite levels	Shin SY	24816252	2014	European	NHGRI-EBI GWAS Catalog	C	C/T	0.17	0.17	-0.088	0.007444	3e-32	-	NA	NA	NA	NA	NA	unit decrease
rs4149056	chr12:21331549	C/T	Statin induced myopathy	Link E	18650507	2008	European	NHLBI GRASP Catalog (version 2)	NA	NA	NA	NA	NA	NA	3e-28	NA	NA	20031	NA	NA	NA	NA
rs4149056	chr12:21331549	C/T	Blood metabolite levels	Shin SY	24816252	2014	European	NHGRI-EBI GWAS Catalog	C	C/T	0.16	0.16	-0.049	0.005546	1e-18	-	NA	NA	NA	NA	NA	unit decrease
rs4149056	chr12:21331549	C/T	Blood metabolite levels	Shin SY	24816252	2014	European	NHGRI-EBI GWAS Catalog	C	C/T	0.16	0.16	-0.029	0.003329	3e-18	-	NA	NA	NA	NA	NA	unit decrease
rs4149056	chr12:21331549	C/T	Bilirubin	Johnson AD	19414484	2009	European	NHGRI-EBI GWAS Catalog	NA	NA	NA	NA	NA	NA	7e-13	NA	NA	NA	NA	NA	NA	NA
rs4149056	chr12:21331549	C/T	Bilirubin levels	Johnson AD	19414484	2009	European	NHGRI-EBI GWAS Catalog	C	C/T	0.15	0.15	0.05	0.006964	7e-13	+	NA	NA	NA	NA	NA	umol/l increase in logtbil
rs4149056	chr12:21331549	C/T	Muscular Diseases	Link E	18650507	2008	European	NHGRI-EBI GWAS Catalog	NA	NA	NA	NA	NA	NA	2e-09	NA	NA	NA	NA	NA	NA	NA
rs4149056	chr12:21331549	C/T	Response to statin therapy	Link E	18650507	2008	European	NHGRI-EBI GWAS Catalog	C	C/T	0.13	0.13	1504	0.2508	2e-09	+	NA	NA	NA	NA	NA	log(OR)
rs4149056	chr12:21331549	C/T	Sex hormone binding globulin levels	Coviello AD	22829776	2012	European	NHGRI-EBI GWAS Catalog	C	C/T	0.18	0.18	-0.029	0.005168	2e-08	-	NA	NA	NA	NA	NA	umol/L increase
rs4149056	chr12:21331549	C/T	Serum metabolite mass spec peak 1461 mz	Hong MG	23281178	2013	European	NHLBI GRASP Catalog (version 2)	NA	NA	NA	NA	NA	NA	1.17e-08	NA	NA	891	NA	NA	NA	NA
rs4149056	chr12:21331549	C/T	Serum metabolite mass spec peak 6533 mz	Hong MG	23281178	2013	European	NHLBI GRASP Catalog (version 2)	NA	NA	NA	NA	NA	NA	1.39e-08	NA	NA	891	NA	NA	NA	NA
rs4149056	chr12:21331549	C/T	Sex hormone binding globulin SHBG concentrations	Coviello AD	22829776	2012	European	NHLBI GRASP Catalog (version 2)	NA	NA	NA	NA	NA	NA	1.5e-08	NA	NA	29966	NA	NA	NA	NA
rs4149056	chr12:21331549	C/T	Serum metabolite mass spec peak 1321 mz	Hong MG	23281178	2013	European	NHLBI GRASP Catalog (version 2)	NA	NA	NA	NA	NA	NA	2.89e-08	NA	NA	891	NA	NA	NA	NA
rs4149056	chr12:21331549	C/T	Serum metabolite mass spec peak 1441 mz	Hong MG	23281178	2013	European	NHLBI GRASP Catalog (version 2)	NA	NA	NA	NA	NA	NA	3.34e-08	NA	NA	891	NA	NA	NA	NA
rs4149056	chr12:21331549	C/T	Serum metabolite mass spec peak 1451 mz	Hong MG	23281178	2013	European	NHLBI GRASP Catalog (version 2)	NA	NA	NA	NA	NA	NA	3.95e-08	NA	NA	891	NA	NA	NA	NA
rs4149056	chr12:21331549	C/T	Serum metabolite mass spec peak 1881 mz	Hong MG	23281178	2013	European	NHLBI GRASP Catalog (version 2)	NA	NA	NA	NA	NA	NA	4.19e-08	NA	NA	891	NA	NA	NA	NA
rs4149056	chr12:21331549	C/T	Methotrexate plasma clearance 24 hour infusion of a 1 gm2 dose or 4 hour infusion of a 2 gm2 dose in children with acute lymphoblastic leukemia ALL	Ramsey LB	23233662	2012	Mixed	NHLBI GRASP Catalog (version 2)	NA	NA	NA	NA	NA	NA	5.72e-19	NA	NA	1978	NA	NA	NA	NA
rs4149056	chr12:21331549	C/T	Serum metabolite mass spec peak 6483 mz	Hong MG	23281178	2013	European	NHLBI GRASP Catalog (version 2)	NA	NA	NA	NA	NA	NA	5.73e-15	NA	NA	891	NA	NA	NA	NA
rs4149056	chr12:21331549	C/T	Serum metabolite mass spec peak 6643 mz	Hong MG	23281178	2013	European	NHLBI GRASP Catalog (version 2)	NA	NA	NA	NA	NA	NA	5.8e-15	NA	NA	891	NA	NA	NA	NA
rs4149056	chr12:21331549	C/T	Total serum bilirubin	Johnson AD	19414484	2009	European	NHLBI GRASP Catalog (version 2)	NA	NA	NA	NA	NA	NA	6.7e-13	NA	NA	9264	NA	NA	NA	NA
rs73079476	chr12:21343833	A/C	Methotrexate plasma clearance 24 hour infusion of a 1 gm2 dose or 4 hour infusion of a 2 gm2 dose in children with acute lymphoblastic leukemia ALL	Ramsey LB	23233662	2012	Mixed	NHLBI GRASP Catalog (version 2)	NA	NA	NA	NA	NA	NA	1.57e-17	NA	NA	1978	NA	NA	NA	NA
rs67981690	chr12:21343886	A/G	Methotrexate plasma clearance 24 hour infusion of a 1 gm2 dose or 4 hour infusion of a 2 gm2 dose in children with acute lymphoblastic leukemia ALL	Ramsey LB	23233662	2012	Mixed	NHLBI GRASP Catalog (version 2)	NA	NA	NA	NA	NA	NA	1.57e-17	NA	NA	1978	NA	NA	NA	NA
rs1871395	chr12:21352315	G/A	Blood metabolite levels	Shin SY	24816252	2014	European	NHGRI-EBI GWAS Catalog	G	G/A	0.16	0.16	-0.11	0.005477	1e-89	-	NA	NA	NA	NA	NA	unit decrease
rs1871395	chr12:21352315	G/A	Blood metabolite levels	Shin SY	24816252	2014	European	NHGRI-EBI GWAS Catalog	G	G/A	0.17	0.17	-0.089	0.005841	2e-52	-	NA	NA	NA	NA	NA	unit decrease
rs1871395	chr12:21352315	G/A	Blood metabolite levels	Shin SY	24816252	2014	European	NHGRI-EBI GWAS Catalog	G	G/A	0.16	0.16	-0.04	0.003448	4e-31	-	NA	NA	NA	NA	NA	unit decrease
rs1871395	chr12:21352315	G/A	Statin induced myopathy	Link E	18650507	2008	European	NHLBI GRASP Catalog (version 2)	NA	NA	NA	NA	NA	NA	4e-09	NA	NA	20031	NA	NA	NA	NA
rs1871395	chr12:21352315	G/A	Serum metabolite mass spec peak 1441 mz	Hong MG	23281178	2013	European	NHLBI GRASP Catalog (version 2)	NA	NA	NA	NA	NA	NA	1.49e-08	NA	NA	891	NA	NA	NA	NA
rs1871395	chr12:21352315	G/A	Serum metabolite mass spec peak 1321 mz	Hong MG	23281178	2013	European	NHLBI GRASP Catalog (version 2)	NA	NA	NA	NA	NA	NA	1.4e-08	NA	NA	891	NA	NA	NA	NA
rs1871395	chr12:21352315	G/A	Serum metabolite mass spec peak 1881 mz	Hong MG	23281178	2013	European	NHLBI GRASP Catalog (version 2)	NA	NA	NA	NA	NA	NA	1.6e-08	NA	NA	891	NA	NA	NA	NA
rs1871395	chr12:21352315	G/A	Serum metabolite mass spec peak 1451 mz	Hong MG	23281178	2013	European	NHLBI GRASP Catalog (version 2)	NA	NA	NA	NA	NA	NA	1.81e-08	NA	NA	891	NA	NA	NA	NA
rs1871395	chr12:21352315	G/A	Total serum bilirubin	Johnson AD	19414484	2009	European	NHLBI GRASP Catalog (version 2)	NA	NA	NA	NA	NA	NA	1.9e-12	NA	NA	9264	NA	NA	NA	NA
rs1871395	chr12:21352315	G/A	Serum metabolite mass spec peak 6643 mz	Hong MG	23281178	2013	European	NHLBI GRASP Catalog (version 2)	NA	NA	NA	NA	NA	NA	2.56e-15	NA	NA	891	NA	NA	NA	NA
rs1871395	chr12:21352315	G/A	Serum metabolite mass spec peak 6483 mz	Hong MG	23281178	2013	European	NHLBI GRASP Catalog (version 2)	NA	NA	NA	NA	NA	NA	3.73e-15	NA	NA	891	NA	NA	NA	NA
rs1871395	chr12:21352315	G/A	Serum metabolite mass spec peak 1461 mz	Hong MG	23281178	2013	European	NHLBI GRASP Catalog (version 2)	NA	NA	NA	NA	NA	NA	4.02e-09	NA	NA	891	NA	NA	NA	NA
rs1871395	chr12:21352315	G/A	Serum metabolite mass spec peak 1891 mz	Hong MG	23281178	2013	European	NHLBI GRASP Catalog (version 2)	NA	NA	NA	NA	NA	NA	4.05e-08	NA	NA	891	NA	NA	NA	NA
rs1871395	chr12:21352315	G/A	Methotrexate plasma clearance 24 hour infusion of a 1 gm2 dose or 4 hour infusion of a 2 gm2 dose in children with acute lymphoblastic leukemia ALL	Ramsey LB	23233662	2012	Mixed	NHLBI GRASP Catalog (version 2)	NA	NA	NA	NA	NA	NA	6.54e-18	NA	NA	1978	NA	NA	NA	NA
rs12317268	chr12:21352541	A/G	Blood metabolite levels	Shin SY	24816252	2014	European	NHGRI-EBI GWAS Catalog	A	A/G	0.83	0.17	0.138	0.007954	2e-67	+	NA	NA	NA	NA	NA	unit decrease
rs12317268	chr12:21352541	A/G	Blood metabolite levels	Shin SY	24816252	2014	European	NHGRI-EBI GWAS Catalog	A	A/G	0.83	0.17	0.101	0.006175	4e-60	+	NA	NA	NA	NA	NA	unit decrease
rs12317268	chr12:21352541	A/G	Blood metabolite levels	Shin SY	24816252	2014	European	NHGRI-EBI GWAS Catalog	A	A/G	0.84	0.16	0.054	0.003818	2e-45	+	NA	NA	NA	NA	NA	unit decrease
rs12317268	chr12:21352541	A/G	Statin induced myopathy	Link E	18650507	2008	European	NHLBI GRASP Catalog (version 2)	NA	NA	NA	NA	NA	NA	4e-09	NA	NA	20031	NA	NA	NA	NA
rs12317268	chr12:21352541	A/G	Serum metabolite mass spec peak 6483 mz	Hong MG	23281178	2013	European	NHLBI GRASP Catalog (version 2)	NA	NA	NA	NA	NA	NA	1.3e-15	NA	NA	891	NA	NA	NA	NA
rs12317268	chr12:21352541	A/G	Serum metabolite mass spec peak 1321 mz	Hong MG	23281178	2013	European	NHLBI GRASP Catalog (version 2)	NA	NA	NA	NA	NA	NA	1.82e-08	NA	NA	891	NA	NA	NA	NA
rs12317268	chr12:21352541	A/G	Serum metabolite mass spec peak 1881 mz	Hong MG	23281178	2013	European	NHLBI GRASP Catalog (version 2)	NA	NA	NA	NA	NA	NA	1.89e-08	NA	NA	891	NA	NA	NA	NA
rs12317268	chr12:21352541	A/G	Serum metabolite mass spec peak 1441 mz	Hong MG	23281178	2013	European	NHLBI GRASP Catalog (version 2)	NA	NA	NA	NA	NA	NA	1.97e-08	NA	NA	891	NA	NA	NA	NA
rs12317268	chr12:21352541	A/G	Total serum bilirubin	Johnson AD	19414484	2009	European	NHLBI GRASP Catalog (version 2)	NA	NA	NA	NA	NA	NA	1.9e-12	NA	NA	9264	NA	NA	NA	NA
rs12317268	chr12:21352541	A/G	Methotrexate plasma clearance 24 hour infusion of a 1 gm2 dose or 4 hour infusion of a 2 gm2 dose in children with acute lymphoblastic leukemia ALL	Ramsey LB	23233662	2012	Mixed	NHLBI GRASP Catalog (version 2)	NA	NA	NA	NA	NA	NA	2.98e-18	NA	NA	1978	NA	NA	NA	NA
rs12317268	chr12:21352541	A/G	Serum metabolite mass spec peak 1891 mz	Hong MG	23281178	2013	European	NHLBI GRASP Catalog (version 2)	NA	NA	NA	NA	NA	NA	4.01e-08	NA	NA	891	NA	NA	NA	NA
rs12317268	chr12:21352541	A/G	Serum metabolite mass spec peak 6643 mz	Hong MG	23281178	2013	European	NHLBI GRASP Catalog (version 2)	NA	NA	NA	NA	NA	NA	4.66e-16	NA	NA	891	NA	NA	NA	NA
rs12317268	chr12:21352541	A/G	Serum metabolite mass spec peak 1461 mz	Hong MG	23281178	2013	European	NHLBI GRASP Catalog (version 2)	NA	NA	NA	NA	NA	NA	5.22e-09	NA	NA	891	NA	NA	NA	NA
rs12317268	chr12:21352541	A/G	Serum metabolite mass spec peak 6533 mz	Hong MG	23281178	2013	European	NHLBI GRASP Catalog (version 2)	NA	NA	NA	NA	NA	NA	9.12e-09	NA	NA	891	NA	NA	NA	NA
rs58310495	chr12:21357711	C/T	Methotrexate plasma clearance 24 hour infusion of a 1 gm2 dose or 4 hour infusion of a 2 gm2 dose in children with acute lymphoblastic leukemia ALL	Ramsey LB	23233662	2012	Mixed	NHLBI GRASP Catalog (version 2)	NA	NA	NA	NA	NA	NA	2.16e-19	NA	NA	1978	NA	NA	NA	NA
rs55695203	chr12:21357753	C/G	Methotrexate plasma clearance 24 hour infusion of a 1 gm2 dose or 4 hour infusion of a 2 gm2 dose in children with acute lymphoblastic leukemia ALL	Ramsey LB	23233662	2012	Mixed	NHLBI GRASP Catalog (version 2)	NA	NA	NA	NA	NA	NA	3.3e-20	NA	NA	1978	NA	NA	NA	NA
rs4899765	chr14:80643110	C/T	Methylation levels at chr1479748366 79748416 hg18 coord probe cg07294774 in Cerebellum	Gibbs J	20485568	2010	European	NHLBI GRASP Catalog (version 2)	NA	NA	NA	NA	NA	NA	1.93e-08	NA	NA	572	NA	NA	NA	NA
rs225015	chr14:80667579	A/G	Methylation levels at chr1479748366 79748416 hg18 coord probe cg07294774 in Cerebellum	Gibbs J	20485568	2010	European	NHLBI GRASP Catalog (version 2)	NA	NA	NA	NA	NA	NA	7.85e-09	NA	NA	572	NA	NA	NA	NA
rs6430553	chr2:135631400	C/T	Blood metabolite levels	Shin SY	24816252	2014	European	NHGRI-EBI GWAS Catalog	C	C/T	0.61	0.39	-0.018	0.002616	6e-12	-	NA	NA	NA	NA	NA	unit decrease
rs9379785	chr6:25726213	A/G	Serum urate	GUGC	23263486	2012	European	NHLBI GRASP Catalog (version 2)	NA	NA	NA	NA	NA	NA	4.63e-10	NA	NA	70410	NA	NA	NA	NA
rs9358871	chr6:25726675	A/G	Serum urate	GUGC	23263486	2012	European	NHLBI GRASP Catalog (version 2)	NA	NA	NA	NA	NA	NA	4.71e-10	NA	NA	70410	NA	NA	NA	NA
rs4711095	chr6:25726774	A/C	Serum urate	GUGC	23263486	2012	European	NHLBI GRASP Catalog (version 2)	NA	NA	NA	NA	NA	NA	4.78e-10	NA	NA	70410	NA	NA	NA	NA
rs4711096	chr6:25727054	A/G	Serum urate	GUGC	23263486	2012	European	NHLBI GRASP Catalog (version 2)	NA	NA	NA	NA	NA	NA	4.84e-10	NA	NA	70410	NA	NA	NA	NA
rs4712959	chr6:25727057	C/T	Serum urate	GUGC	23263486	2012	European	NHLBI GRASP Catalog (version 2)	NA	NA	NA	NA	NA	NA	2.29e-10	NA	NA	70410	NA	NA	NA	NA
rs4712959	chr6:25727057	C/T	Hemoglobin Hb	van der Harst P	23222517	2012	Mixed	NHLBI GRASP Catalog (version 2)	NA	NA	NA	NA	NA	NA	4.3e-08	NA	NA	135367	NA	NA	NA	NA
rs4712960	chr6:25727265	C/T	Serum urate	GUGC	23263486	2012	European	NHLBI GRASP Catalog (version 2)	NA	NA	NA	NA	NA	NA	5.3e-10	NA	NA	70410	NA	NA	NA	NA
rs4712961	chr6:25727334	C/T	Serum urate	GUGC	23263486	2012	European	NHLBI GRASP Catalog (version 2)	NA	NA	NA	NA	NA	NA	5.33e-10	NA	NA	70410	NA	NA	NA	NA
rs9358872	chr6:25727517	A/G	Serum urate	GUGC	23263486	2012	European	NHLBI GRASP Catalog (version 2)	NA	NA	NA	NA	NA	NA	6.11e-10	NA	NA	70410	NA	NA	NA	NA
rs17267614	chr6:25730027	G/T	Serum urate	GUGC	23263486	2012	European	NHLBI GRASP Catalog (version 2)	NA	NA	NA	NA	NA	NA	1.16e-09	NA	NA	70410	NA	NA	NA	NA
rs9379786	chr6:25730255	C/T	Serum urate	GUGC	23263486	2012	European	NHLBI GRASP Catalog (version 2)	NA	NA	NA	NA	NA	NA	5.63e-10	NA	NA	70410	NA	NA	NA	NA
rs9358873	chr6:25731783	C/T	Serum urate	GUGC	23263486	2012	European	NHLBI GRASP Catalog (version 2)	NA	NA	NA	NA	NA	NA	4.25e-10	NA	NA	70410	NA	NA	NA	NA
rs4711097	chr6:25732314	C/T	Hemoglobin Hb	van der Harst P	23222517	2012	Mixed	NHLBI GRASP Catalog (version 2)	NA	NA	NA	NA	NA	NA	1.81e-08	NA	NA	135367	NA	NA	NA	NA
rs4711097	chr6:25732314	C/T	Serum urate	GUGC	23263486	2012	European	NHLBI GRASP Catalog (version 2)	NA	NA	NA	NA	NA	NA	3.57e-10	NA	NA	70410	NA	NA	NA	NA
rs4464787	chr6:25733558	C/G	Serum urate	GUGC	23263486	2012	European	NHLBI GRASP Catalog (version 2)	NA	NA	NA	NA	NA	NA	1.53e-09	NA	NA	70410	NA	NA	NA	NA
rs3923725	chr6:25734920	A/C	Serum urate	GUGC	23263486	2012	European	NHLBI GRASP Catalog (version 2)	NA	NA	NA	NA	NA	NA	4.54e-10	NA	NA	70410	NA	NA	NA	NA
rs3922699	chr6:25734969	A/G	Serum urate	GUGC	23263486	2012	European	NHLBI GRASP Catalog (version 2)	NA	NA	NA	NA	NA	NA	4.88e-10	NA	NA	70410	NA	NA	NA	NA
rs6924794	chr6:25735874	A/G	Serum urate	GUGC	23263486	2012	European	NHLBI GRASP Catalog (version 2)	NA	NA	NA	NA	NA	NA	5.1e-10	NA	NA	70410	NA	NA	NA	NA
rs3922842	chr6:25736564	T/C	Serum urate	GUGC	23263486	2012	European	NHLBI GRASP Catalog (version 2)	NA	NA	NA	NA	NA	NA	7.31e-10	NA	NA	70410	NA	NA	NA	NA
rs9358875	chr6:25738008	A/G	Serum urate	GUGC	23263486	2012	European	NHLBI GRASP Catalog (version 2)	NA	NA	NA	NA	NA	NA	1.23e-08	NA	NA	70410	NA	NA	NA	NA
rs9358876	chr6:25738956	A/G	Serum urate	GUGC	23263486	2012	European	NHLBI GRASP Catalog (version 2)	NA	NA	NA	NA	NA	NA	1.32e-08	NA	NA	70410	NA	NA	NA	NA
rs9393661	chr6:25739080	C/T	Serum urate	GUGC	23263486	2012	European	NHLBI GRASP Catalog (version 2)	NA	NA	NA	NA	NA	NA	1.03e-09	NA	NA	70410	NA	NA	NA	NA
rs9356986	chr6:25739119	C/T	Serum urate	GUGC	23263486	2012	European	NHLBI GRASP Catalog (version 2)	NA	NA	NA	NA	NA	NA	1.03e-09	NA	NA	70410	NA	NA	NA	NA
rs9358877	chr6:25739228	A/G	Serum urate	GUGC	23263486	2012	European	NHLBI GRASP Catalog (version 2)	NA	NA	NA	NA	NA	NA	9.05e-10	NA	NA	70410	NA	NA	NA	NA
rs12663099	chr6:25739518	C/T	Serum urate	GUGC	23263486	2012	European	NHLBI GRASP Catalog (version 2)	NA	NA	NA	NA	NA	NA	9.04e-10	NA	NA	70410	NA	NA	NA	NA
rs9393662	chr6:25739670	C/T	Serum urate	GUGC	23263486	2012	European	NHLBI GRASP Catalog (version 2)	NA	NA	NA	NA	NA	NA	8.77e-10	NA	NA	70410	NA	NA	NA	NA
rs9358878	chr6:25740273	C/T	Serum urate	GUGC	23263486	2012	European	NHLBI GRASP Catalog (version 2)	NA	NA	NA	NA	NA	NA	9.41e-10	NA	NA	70410	NA	NA	NA	NA
rs4712963	chr6:25740502	C/T	Serum urate	GUGC	23263486	2012	European	NHLBI GRASP Catalog (version 2)	NA	NA	NA	NA	NA	NA	5.48e-10	NA	NA	70410	NA	NA	NA	NA
rs9366629	chr6:25741216	A/G	Serum urate	GUGC	23263486	2012	European	NHLBI GRASP Catalog (version 2)	NA	NA	NA	NA	NA	NA	1.03e-09	NA	NA	70410	NA	NA	NA	NA
rs6456697	chr6:25741434	A/G	Serum urate	GUGC	23263486	2012	European	NHLBI GRASP Catalog (version 2)	NA	NA	NA	NA	NA	NA	9.85e-10	NA	NA	70410	NA	NA	NA	NA
rs4711103	chr6:25742224	C/T	Serum urate	GUGC	23263486	2012	European	NHLBI GRASP Catalog (version 2)	NA	NA	NA	NA	NA	NA	6.75e-10	NA	NA	70410	NA	NA	NA	NA
rs9358880	chr6:25743161	C/T	Serum urate	GUGC	23263486	2012	European	NHLBI GRASP Catalog (version 2)	NA	NA	NA	NA	NA	NA	8.92e-10	NA	NA	70410	NA	NA	NA	NA
rs9393665	chr6:25744284	A/G	Serum urate	GUGC	23263486	2012	European	NHLBI GRASP Catalog (version 2)	NA	NA	NA	NA	NA	NA	8.57e-10	NA	NA	70410	NA	NA	NA	NA
rs1937131	chr6:25744831	A/T	Serum urate	GUGC	23263486	2012	European	GUGC	A	A/T	NA	NA	0.038	0.0059	8.5e-10	+	NA	109847	0	109847	48	mg/dl
rs1937131	chr6:25744831	A/T	Serum urate	GUGC	23263486	2012	European	NHLBI GRASP Catalog (version 2)	NA	NA	NA	NA	NA	NA	8.5e-10	NA	NA	70410	NA	NA	NA	NA
rs7754296	chr6:25744878	A/G	Serum urate	GUGC	23263486	2012	European	NHLBI GRASP Catalog (version 2)	NA	NA	NA	NA	NA	NA	1.15e-09	NA	NA	70410	NA	NA	NA	NA
rs7754733	chr6:25745049	C/G	Serum urate	GUGC	23263486	2012	European	NHLBI GRASP Catalog (version 2)	NA	NA	NA	NA	NA	NA	9.3e-10	NA	NA	70410	NA	NA	NA	NA
rs7754814	chr6:25745243	A/T	Serum urate	GUGC	23263486	2012	European	NHLBI GRASP Catalog (version 2)	NA	NA	NA	NA	NA	NA	9.59e-10	NA	NA	70410	NA	NA	NA	NA
rs7775354	chr6:25745266	A/T	Serum urate	GUGC	23263486	2012	European	NHLBI GRASP Catalog (version 2)	NA	NA	NA	NA	NA	NA	1.43e-09	NA	NA	70410	NA	NA	NA	NA
rs9379789	chr6:25745579	A/G	Serum urate	GUGC	23263486	2012	European	NHLBI GRASP Catalog (version 2)	NA	NA	NA	NA	NA	NA	9.83e-10	NA	NA	70410	NA	NA	NA	NA
rs6941933	chr6:25745702	C/T	Serum urate	GUGC	23263486	2012	European	NHLBI GRASP Catalog (version 2)	NA	NA	NA	NA	NA	NA	1.02e-09	NA	NA	70410	NA	NA	NA	NA
rs9348694	chr6:25753640	C/T	Hemoglobin Hb	van der Harst P	23222517	2012	Mixed	NHLBI GRASP Catalog (version 2)	NA	NA	NA	NA	NA	NA	2.14e-08	NA	NA	135367	NA	NA	NA	NA
rs9348694	chr6:25753640	C/T	Serum urate	GUGC	23263486	2012	European	NHLBI GRASP Catalog (version 2)	NA	NA	NA	NA	NA	NA	8.37e-10	NA	NA	70410	NA	NA	NA	NA
rs9358886	chr6:25758253	A/T	Serum urate	GUGC	23263486	2012	European	NHLBI GRASP Catalog (version 2)	NA	NA	NA	NA	NA	NA	1.01e-09	NA	NA	70410	NA	NA	NA	NA
rs9358886	chr6:25758253	A/T	Hemoglobin Hb	van der Harst P	23222517	2012	Mixed	NHLBI GRASP Catalog (version 2)	NA	NA	NA	NA	NA	NA	1.91e-08	NA	NA	135367	NA	NA	NA	NA
rs2000351	chr6:25759783	C/T	Serum urate	GUGC	23263486	2012	European	GUGC	C	C/T	NA	NA	0.044	0.006	1.63e-09	+	NA	110076	0	110076	48	mg/dl
rs2000351	chr6:25759783	C/T	Serum urate	GUGC	23263486	2012	European	NHLBI GRASP Catalog (version 2)	NA	NA	NA	NA	NA	NA	1.63e-12	NA	NA	70410	NA	NA	NA	NA
rs2000351	chr6:25759783	C/T	Hemoglobin Hb	van der Harst P	23222517	2012	Mixed	NHLBI GRASP Catalog (version 2)	NA	NA	NA	NA	NA	NA	4.01e-09	NA	NA	135367	NA	NA	NA	NA
rs7770037	chr6:25760591	A/G	Serum urate	GUGC	23263486	2012	European	GUGC	A	A/G	NA	NA	0.044	0.006	1.68e-09	+	NA	110076	0	110076	48	mg/dl
rs7770037	chr6:25760591	A/G	Serum urate	GUGC	23263486	2012	European	NHLBI GRASP Catalog (version 2)	NA	NA	NA	NA	NA	NA	1.68e-12	NA	NA	70410	NA	NA	NA	NA
rs7770037	chr6:25760591	A/G	Hemoglobin Hb	van der Harst P	23222517	2012	Mixed	NHLBI GRASP Catalog (version 2)	NA	NA	NA	NA	NA	NA	3.7e-09	NA	NA	135367	NA	NA	NA	NA
rs1317816	chr6:25765390	T/C	Serum urate	GUGC	23263486	2012	European	GUGC	T	T/C	NA	NA	-0.044	0.006	8.44e-09	-	NA	105456	0	105456	48	mg/dl
rs1317816	chr6:25765390	T/C	Hemoglobin Hb	van der Harst P	23222517	2012	Mixed	NHLBI GRASP Catalog (version 2)	NA	NA	NA	NA	NA	NA	1.58e-08	NA	NA	135367	NA	NA	NA	NA
rs1317816	chr6:25765390	T/C	Serum urate	GUGC	23263486	2012	European	NHLBI GRASP Catalog (version 2)	NA	NA	NA	NA	NA	NA	8.44e-12	NA	NA	70410	NA	NA	NA	NA
rs6937800	chr6:25765943	A/G	Serum urate	GUGC	23263486	2012	European	GUGC	A	A/G	NA	NA	-0.045	0.0065	4.67e-08	-	NA	93828	0	93828	48	mg/dl
rs6937800	chr6:25765943	A/G	Serum urate	GUGC	23263486	2012	European	NHLBI GRASP Catalog (version 2)	NA	NA	NA	NA	NA	NA	4.67e-11	NA	NA	70410	NA	NA	NA	NA
rs3778272	chr6:25767661	A/G	Serum urate	GUGC	23263486	2012	European	NHLBI GRASP Catalog (version 2)	NA	NA	NA	NA	NA	NA	1.21e-10	NA	NA	70410	NA	NA	NA	NA
rs2275904	chr6:25768085	C/T	Serum urate	GUGC	23263486	2012	European	NHLBI GRASP Catalog (version 2)	NA	NA	NA	NA	NA	NA	1.36e-09	NA	NA	70410	NA	NA	NA	NA
rs2275905	chr6:25768106	A/G	Serum urate	GUGC	23263486	2012	European	GUGC	A	A/G	NA	NA	0.046	0.0062	3.96e-09	+	NA	100852	0	100852	48	mg/dl
rs2275905	chr6:25768106	A/G	Hemoglobin Hb	van der Harst P	23222517	2012	Mixed	NHLBI GRASP Catalog (version 2)	NA	NA	NA	NA	NA	NA	1.48e-08	NA	NA	135367	NA	NA	NA	NA
rs2275905	chr6:25768106	A/G	Serum urate	GUGC	23263486	2012	European	NHLBI GRASP Catalog (version 2)	NA	NA	NA	NA	NA	NA	3.96e-12	NA	NA	70410	NA	NA	NA	NA
rs1892248	chr6:25768914	C/T	Serum urate	GUGC	23263486	2012	European	GUGC	C	C/T	NA	NA	-0.046	0.006	9.31e-10	-	NA	110001	0	110001	48	mg/dl
rs1892248	chr6:25768914	C/T	Serum urate	GUGC	23263486	2012	European	NHLBI GRASP Catalog (version 2)	NA	NA	NA	NA	NA	NA	9.31e-13	NA	NA	70410	NA	NA	NA	NA
rs1937127	chr6:25769872	A/C	Serum urate	GUGC	23263486	2012	European	GUGC	A	A/C	NA	NA	-0.045	0.0062	4.59e-09	-	NA	102913	0	102913	48	mg/dl
rs1937127	chr6:25769872	A/C	Serum urate	GUGC	23263486	2012	European	NHLBI GRASP Catalog (version 2)	NA	NA	NA	NA	NA	NA	4.59e-12	NA	NA	70410	NA	NA	NA	NA
rs4712970	chr6:25770707	A/G	Serum urate	GUGC	23263486	2012	European	GUGC	A	A/G	NA	NA	0.045	0.0062	6.95e-09	+	NA	102979	0	102979	48	mg/dl
rs4712970	chr6:25770707	A/G	Serum urate	GUGC	23263486	2012	European	NHLBI GRASP Catalog (version 2)	NA	NA	NA	NA	NA	NA	6.95e-12	NA	NA	70410	NA	NA	NA	NA
rs4712971	chr6:25771900	C/T	Serum urate	GUGC	23263486	2012	European	NHLBI GRASP Catalog (version 2)	NA	NA	NA	NA	NA	NA	9.77e-11	NA	NA	70410	NA	NA	NA	NA
rs2154218	chr6:25776290	C/T	Serum urate	GUGC	23263486	2012	European	GUGC	C	C/T	NA	NA	0.046	0.0059	2.77e-10	+	NA	109904	0	109904	48	mg/dl
rs2154218	chr6:25776290	C/T	Hemoglobin Hb	van der Harst P	23222517	2012	Mixed	NHLBI GRASP Catalog (version 2)	NA	NA	NA	NA	NA	NA	2.13e-08	NA	NA	135367	NA	NA	NA	NA
rs2154218	chr6:25776290	C/T	Serum urate	GUGC	23263486	2012	European	NHLBI GRASP Catalog (version 2)	NA	NA	NA	NA	NA	NA	2.77e-13	NA	NA	70410	NA	NA	NA	NA
rs9356988	chr6:25777481	A/G	Serum urate	GUGC	23263486	2012	European	GUGC	A	A/G	NA	NA	0.044	0.006	3.7e-09	+	NA	109936	0	109936	48	mg/dl
rs9356988	chr6:25777481	A/G	Hemoglobin Hb	van der Harst P	23222517	2012	Mixed	NHLBI GRASP Catalog (version 2)	NA	NA	NA	NA	NA	NA	1.61e-08	NA	NA	135367	NA	NA	NA	NA
rs9356988	chr6:25777481	A/G	Serum urate	GUGC	23263486	2012	European	NHLBI GRASP Catalog (version 2)	NA	NA	NA	NA	NA	NA	3.7e-12	NA	NA	70410	NA	NA	NA	NA
rs1317510	chr6:25778924	T/C	Serum urate	GUGC	23263486	2012	European	GUGC	T	T/C	NA	NA	-0.047	0.0059	1.2e-10	-	NA	110006	0	110006	48	mg/dl
rs1317510	chr6:25778924	T/C	Serum urate	GUGC	23263486	2012	European	NHLBI GRASP Catalog (version 2)	NA	NA	NA	NA	NA	NA	1.2e-13	NA	NA	70410	NA	NA	NA	NA
rs1317510	chr6:25778924	T/C	Hemoglobin Hb	van der Harst P	23222517	2012	Mixed	NHLBI GRASP Catalog (version 2)	NA	NA	NA	NA	NA	NA	1.52e-08	NA	NA	135367	NA	NA	NA	NA
rs1141034	chr6:25780332	T/C	Serum urate	GUGC	23263486	2012	European	GUGC	T	T/C	NA	NA	0.045	0.0059	3.88e-10	+	NA	110015	0	110015	48	mg/dl
rs1141034	chr6:25780332	T/C	Serum urate	GUGC	23263486	2012	European	NHLBI GRASP Catalog (version 2)	NA	NA	NA	NA	NA	NA	3.88e-13	NA	NA	70410	NA	NA	NA	NA
rs7749149	chr6:25781139	A/G	Serum urate	GUGC	23263486	2012	European	GUGC	A	A/G	NA	NA	0.047	0.0059	1.95e-14	+	NA	109877	0	109877	48	mg/dl
rs7749149	chr6:25781139	A/G	Serum urate	GUGC	23263486	2012	European	NHLBI GRASP Catalog (version 2)	NA	NA	NA	NA	NA	NA	1.95e-14	NA	NA	70410	NA	NA	NA	NA
rs1937129	chr6:25789132	G/A	Rheumatoid arthritis	Okada Y	24390342	2014	Asian	Okada Y	G	G/A	NA	NA	0.1508	0.02657	3.8e-08	+	NA	22515	4873	17642	4	log(OR)
rs9393671	chr6:25789189	C/G	Serum urate	GUGC	23263486	2012	European	GUGC	C	C/G	NA	NA	-0.046	0.0059	2.73e-10	-	NA	109782	0	109782	48	mg/dl
rs9393671	chr6:25789189	C/G	Serum urate	GUGC	23263486	2012	European	NHLBI GRASP Catalog (version 2)	NA	NA	NA	NA	NA	NA	2.73e-13	NA	NA	70410	NA	NA	NA	NA
rs1165157	chr6:25792250	G/A	Serum urate	GUGC	23263486	2012	European	GUGC	G	G/A	NA	NA	0.046	0.0059	1.66e-10	+	NA	109796	0	109796	48	mg/dl
rs1165157	chr6:25792250	G/A	Serum urate	GUGC	23263486	2012	European	NHLBI GRASP Catalog (version 2)	NA	NA	NA	NA	NA	NA	1.66e-13	NA	NA	70410	NA	NA	NA	NA
rs1165156	chr6:25792978	T/C	Serum urate	GUGC	23263486	2012	European	GUGC	T	T/C	NA	NA	-0.046	0.0059	1.92e-10	-	NA	109917	0	109917	48	mg/dl
rs1165156	chr6:25792978	T/C	Serum urate	GUGC	23263486	2012	European	NHLBI GRASP Catalog (version 2)	NA	NA	NA	NA	NA	NA	1.91e-13	NA	NA	70410	NA	NA	NA	NA
rs12209856	chr6:25793673	A/G	Serum urate	GUGC	23263486	2012	European	GUGC	A	A/G	NA	NA	0.046	0.0059	2.36e-10	+	NA	109932	0	109932	48	mg/dl
rs12209856	chr6:25793673	A/G	Serum urate	GUGC	23263486	2012	European	NHLBI GRASP Catalog (version 2)	NA	NA	NA	NA	NA	NA	2.36e-13	NA	NA	70410	NA	NA	NA	NA
rs12209856	chr6:25793673	A/G	Rheumatoid arthritis	Okada Y	24390342	2014	Asian	Okada Y	A	A/G	NA	NA	0.1484	0.0285	3.4e-08	+	NA	22515	4873	17642	4	log(OR)
rs1165155	chr6:25795577	T/A	Serum urate	GUGC	23263486	2012	European	GUGC	T	T/A	NA	NA	0.046	0.0059	2.94e-10	+	NA	109780	0	109780	48	mg/dl
rs1165155	chr6:25795577	T/A	Serum urate	GUGC	23263486	2012	European	NHLBI GRASP Catalog (version 2)	NA	NA	NA	NA	NA	NA	2.94e-13	NA	NA	70410	NA	NA	NA	NA
rs1165211	chr6:25800922	C/T	Serum urate	GUGC	23263486	2012	European	GUGC	C	C/T	NA	NA	0.046	0.0059	1.64e-10	+	NA	109748	0	109748	48	mg/dl
rs1165211	chr6:25800922	C/T	Serum urate	GUGC	23263486	2012	European	NHLBI GRASP Catalog (version 2)	NA	NA	NA	NA	NA	NA	1.64e-13	NA	NA	70410	NA	NA	NA	NA
rs1165208	chr6:25803904	G/A	Serum urate	GUGC	23263486	2012	European	GUGC	G	G/A	NA	NA	-0.046	0.0059	1.94e-10	-	NA	109758	0	109758	48	mg/dl
rs1165208	chr6:25803904	G/A	Serum urate	GUGC	23263486	2012	European	NHLBI GRASP Catalog (version 2)	NA	NA	NA	NA	NA	NA	1.94e-13	NA	NA	70410	NA	NA	NA	NA
rs1575535	chr6:25809909	G/A	Serum urate	GUGC	23263486	2012	European	GUGC	G	G/A	NA	NA	-0.046	0.0059	1.98e-10	-	NA	109766	0	109766	48	mg/dl
rs1575535	chr6:25809909	G/A	Serum urate	GUGC	23263486	2012	European	NHLBI GRASP Catalog (version 2)	NA	NA	NA	NA	NA	NA	1.98e-13	NA	NA	70410	NA	NA	NA	NA
Hypothyroidism
rs17020055	chr1:108336533	A/C	Hypothyroidism	Eriksson N	22493691	2012	European	NHLBI GRASP Catalog (version 2)	NA	NA	NA	NA	NA	NA	6.5e-09	NA	NA	39282	NA	NA	NA	NA
rs17020088	chr1:108351812	C/T	Hypothyroidism	Eriksson N	22493691	2012	European	NHLBI GRASP Catalog (version 2)	NA	NA	NA	NA	NA	NA	5.4e-09	NA	NA	39282	NA	NA	NA	NA
rs17020124	chr1:108358011	A/G	Serum thyroid stimulating hormone TSH levels	Gudmundsson J	22267200	2012	European	NHLBI GRASP Catalog (version 2)	NA	NA	NA	NA	NA	NA	4.3e-17	NA	NA	71531	NA	NA	NA	NA
rs4915076	chr1:108359505	C/T	Hypothyroidism	Eriksson N	22493691	2012	European	NHLBI GRASP Catalog (version 2)	NA	NA	NA	NA	NA	NA	8e-10	NA	NA	39282	NA	NA	NA	NA
rs4915077	chr1:108366016	C/T	Hypothyroidism	Eriksson N	22493691	2012	European	NHGRI-EBI GWAS Catalog	NA	NA	NA	NA	NA	NA	8e-10	NA	NA	NA	NA	NA	NA	NA
rs4915077	chr1:108366016	C/T	Hypothyroidism	Eriksson N	22493691	2012	European	NHGRI-EBI GWAS Catalog	C	C/T	0.084	0.084	0.2639	0.04295	8e-10	+	NA	NA	NA	NA	NA	log(OR)
rs4915077	chr1:108366016	C/T	Hypothyroidism	Eriksson N	22493691	2012	European	NHLBI GRASP Catalog (version 2)	NA	NA	NA	NA	NA	NA	7.5e-10	NA	NA	39282	NA	NA	NA	NA
rs873095	chr1:19823329	A/G	Serum thyrotropin	Panicker	20826269	2010	European	NHLBI GRASP Catalog (version 2)	NA	NA	NA	NA	NA	NA	4.7e-08	NA	NA	3107	NA	NA	NA	NA
rs16822442	chr1:19827970	A/G	Serum thyrotropin	Panicker	20826269	2010	European	NHLBI GRASP Catalog (version 2)	NA	NA	NA	NA	NA	NA	3.3e-08	NA	NA	3107	NA	NA	NA	NA
rs4394682	chr1:19837537	A/G	Serum thyrotropin	Panicker	20826269	2010	European	NHLBI GRASP Catalog (version 2)	NA	NA	NA	NA	NA	NA	4e-08	NA	NA	3107	NA	NA	NA	NA
rs12138950	chr1:19839115	A/C	Goiter	Teumer A	21565293	2011	European	NHGRI-EBI GWAS Catalog	NA	NA	NA	NA	NA	NA	3e-18	NA	NA	NA	NA	NA	NA	NA
rs12138950	chr1:19839115	A/C	Thyroid volume	Teumer A	21565293	2011	European	NHGRI-EBI GWAS Catalog	A	A/C	0.847	0.153	0.102	0.01171	3e-18	+	NA	NA	NA	NA	NA	unit decrease
rs12138950	chr1:19839115	A/C	Serum thyrotropin	Panicker	20826269	2010	European	NHLBI GRASP Catalog (version 2)	NA	NA	NA	NA	NA	NA	3.5e-08	NA	NA	3107	NA	NA	NA	NA
rs12138950	chr1:19839115	A/C	Goiter	Teumer A	21565293	2011	European	NHLBI GRASP Catalog (version 2)	NA	NA	NA	NA	NA	NA	3.64e-14	NA	NA	4910	NA	NA	NA	NA
rs12138950	chr1:19839115	A/C	Thyroid volume	Teumer A	21565293	2011	European	NHLBI GRASP Catalog (version 2)	NA	NA	NA	NA	NA	NA	2.88e-18	NA	NA	4910	NA	NA	NA	NA
rs10799824	chr1:19841174	A/G	Thyroid hormone levels	Porcu E	23408906	2013	European	NHGRI-EBI GWAS Catalog	A	A/G	0.161	0.161	0.123	0.01619	3e-14	+	NA	NA	NA	NA	NA	unit decrease
rs10799824	chr1:19841174	A/G	Thyroid hormone levels	Porcu E	23408906	2013	European	NHGRI-EBI GWAS Catalog	A	A/G	0.161	0.161	0.113	0.01198	4e-21	+	NA	NA	NA	NA	NA	unit decrease
rs10799824	chr1:19841174	A/G	Thyroid hormone levels	Porcu E	23408906	2013	European	NHGRI-EBI GWAS Catalog	A	A/G	0.161	0.161	0.099	0.01728	1e-08	+	NA	NA	NA	NA	NA	unit decrease
rs10799824	chr1:19841174	A/G	Serum thyroid stimulating hormone TSH levels	Gudmundsson J	22267200	2012	European	NHLBI GRASP Catalog (version 2)	NA	NA	NA	NA	NA	NA	3.8e-26	NA	NA	71531	NA	NA	NA	NA
rs10799824	chr1:19841174	A/G	Serum thyrotropin	Panicker	20826269	2010	European	NHLBI GRASP Catalog (version 2)	NA	NA	NA	NA	NA	NA	3.5e-08	NA	NA	3107	NA	NA	NA	NA
rs10799824	chr1:19841174	A/G	Thyroid stimulating hormone TSH	Porcu E	23408906	2013	European	NHLBI GRASP Catalog (version 2)	NA	NA	NA	NA	NA	NA	3.6e-21	NA	NA	26420	NA	NA	NA	NA
rs10799824	chr1:19841174	A/G	Thyroid stimulating hormone TSH females	Porcu E	23408906	2013	European	NHLBI GRASP Catalog (version 2)	NA	NA	NA	NA	NA	NA	2.69e-14	NA	NA	26420	NA	NA	NA	NA
rs10799824	chr1:19841174	A/G	Thyroid stimulating hormone TSH males	Porcu E	23408906	2013	European	NHLBI GRASP Catalog (version 2)	NA	NA	NA	NA	NA	NA	1.17e-08	NA	NA	26420	NA	NA	NA	NA
rs10917469	chr1:19843576	A/G	Serum thyrotropin	Panicker	20826269	2010	European	NHLBI GRASP Catalog (version 2)	NA	NA	NA	NA	NA	NA	3.2e-08	NA	NA	3107	NA	NA	NA	NA
rs597808	chr12:111973358	G/A	Coronary artery disease	CARDIoGRAMplusC4D	26343387	2015	Mixed	CARDIoGRAMplusC4D	G	G/A	0.5254	0.4746	-0.06121	0.01064	8.75e-09	-	.00497	184305	60801	123504	48	log(OR)
rs11675434	chr2:1407815	C/T	Thyroid peroxidase antibody levels	Medici M	24586183	2014	European	NHGRI-EBI GWAS Catalog	C	C/T	0.61	0.39	-0.0202	0.002814	7e-13	-	NA	NA	NA	NA	NA	unit increase
rs11675434	chr2:1407815	C/T	Thyroid peroxidase antibody positivity	Medici M	24586183	2014	European	NHGRI-EBI GWAS Catalog	C	C/T	0.61	0.39	-0.1906	0.02318	2e-16	-	NA	NA	NA	NA	NA	log(OR)
rs11694732	chr2:1408350	C/G	Serum thyroid stimulating hormone TSH levels	Gudmundsson J	22267200	2012	European	NHLBI GRASP Catalog (version 2)	NA	NA	NA	NA	NA	NA	1.6e-10	NA	NA	71531	NA	NA	NA	NA
rs9687206	chr5:76515824	A/G	Serum thyrotropin levels	Rawal R	22494929	2012	European	NHLBI GRASP Catalog (version 2)	NA	NA	NA	NA	NA	NA	8.21e-11	NA	NA	7463	NA	NA	NA	NA
rs4704397	chr5:76518442	A/G	Thyroid stimulating hormone	Arnaud Lopez L	18514160	2008	European	NHGRI-EBI GWAS Catalog	A	A/G	0.44	0.44	0.25	0.02699	2e-20	+	NA	NA	NA	NA	NA	uIU/ml increase
rs4704397	chr5:76518442	A/G	Serum thyrotropin levels	Rawal R	22494929	2012	European	NHLBI GRASP Catalog (version 2)	NA	NA	NA	NA	NA	NA	3.82e-10	NA	NA	7463	NA	NA	NA	NA
rs1382879	chr5:76521868	T/C	Serum thyroid stimulating hormone levels	Malinowski JR	25436638	2014	Mixed	NHGRI-EBI GWAS Catalog	T	T/C	0.61	0.39	-0.09	0.01045	7e-18	-	NA	NA	NA	NA	NA	unit increase
rs1382879	chr5:76521868	T/C	Serum thyrotropin levels	Rawal R	22494929	2012	European	NHLBI GRASP Catalog (version 2)	NA	NA	NA	NA	NA	NA	7.79e-13	NA	NA	7463	NA	NA	NA	NA
rs1479567	chr5:76528022	G/A	Serum thyrotropin levels	Rawal R	22494929	2012	European	NHLBI GRASP Catalog (version 2)	NA	NA	NA	NA	NA	NA	7.65e-13	NA	NA	7463	NA	NA	NA	NA
rs6885099	chr5:76530349	A/G	Thyroid hormone levels	Porcu E	23408906	2013	European	NHGRI-EBI GWAS Catalog	A	A/G	0.594	0.406	0.12	0.01189	6e-24	+	NA	NA	NA	NA	NA	unit decrease
rs6885099	chr5:76530349	A/G	Thyroid hormone levels	Porcu E	23408906	2013	European	NHGRI-EBI GWAS Catalog	A	A/G	0.594	0.406	0.168	0.01299	3e-38	+	NA	NA	NA	NA	NA	unit decrease
rs6885099	chr5:76530349	A/G	Thyroid hormone levels	Porcu E	23408906	2013	European	NHGRI-EBI GWAS Catalog	A	A/G	0.594	0.406	0.141	0.01326	2e-26	+	NA	NA	NA	NA	NA	unit decrease
rs6885099	chr5:76530349	A/G	Thyroid stimulating hormone TSH	Porcu E	23408906	2013	European	NHLBI GRASP Catalog (version 2)	NA	NA	NA	NA	NA	NA	1.95e-56	NA	NA	26420	NA	NA	NA	NA
rs6885099	chr5:76530349	A/G	Thyroid stimulating hormone TSH 04 mIUL vs TSH 04 mlUL and TSH 4 mlUL	Porcu E	23408906	2013	European	NHLBI GRASP Catalog (version 2)	NA	NA	NA	NA	NA	NA	2.85e-08	NA	NA	26420	NA	NA	NA	NA
rs6885099	chr5:76530349	A/G	Thyroid stimulating hormone TSH 4 mIUL vs TSH 04 mlUL	Porcu E	23408906	2013	European	NHLBI GRASP Catalog (version 2)	NA	NA	NA	NA	NA	NA	7.33e-11	NA	NA	26420	NA	NA	NA	NA
rs6885099	chr5:76530349	A/G	Thyroid stimulating hormone TSH females	Porcu E	23408906	2013	European	NHLBI GRASP Catalog (version 2)	NA	NA	NA	NA	NA	NA	6.09e-24	NA	NA	26420	NA	NA	NA	NA
rs6885099	chr5:76530349	A/G	Thyroid stimulating hormone TSH males	Porcu E	23408906	2013	European	NHLBI GRASP Catalog (version 2)	NA	NA	NA	NA	NA	NA	2.7e-38	NA	NA	26420	NA	NA	NA	NA
rs6885099	chr5:76530349	A/G	Serum thyrotropin levels	Rawal R	22494929	2012	European	NHLBI GRASP Catalog (version 2)	NA	NA	NA	NA	NA	NA	6.92e-13	NA	NA	7463	NA	NA	NA	NA
rs2061909	chr5:76531648	C/A	Serum thyrotropin levels	Rawal R	22494929	2012	European	NHLBI GRASP Catalog (version 2)	NA	NA	NA	NA	NA	NA	7.6e-13	NA	NA	7463	NA	NA	NA	NA
rs2046045	chr5:76535811	T/G	Thyroid function	Rawal R	22494929	2012	European	NHGRI-EBI GWAS Catalog	T	T/G	0.618	0.382	0.115	0.01064	3e-27	+	NA	NA	NA	NA	NA	unit decrease
rs2046045	chr5:76535811	T/G	Thyrotropin	Rawal R	22494929	2012	European	NHGRI-EBI GWAS Catalog	NA	NA	NA	NA	NA	NA	3e-27	NA	NA	NA	NA	NA	NA	NA
rs2046045	chr5:76535811	T/G	Serum thyroid stimulating hormone TSH levels	Gudmundsson J	22267200	2012	European	NHLBI GRASP Catalog (version 2)	NA	NA	NA	NA	NA	NA	2.8e-62	NA	NA	71531	NA	NA	NA	NA
rs2046045	chr5:76535811	T/G	Serum thyrotropin levels	Rawal R	22494929	2012	European	NHLBI GRASP Catalog (version 2)	NA	NA	NA	NA	NA	NA	2.79e-27	NA	NA	7463	NA	NA	NA	NA
rs10056404	chr5:76539997	C/T	Serum thyrotropin levels	Rawal R	22494929	2012	European	NHLBI GRASP Catalog (version 2)	NA	NA	NA	NA	NA	NA	2.79e-11	NA	NA	7463	NA	NA	NA	NA
rs11950697	chr5:76540496	A/T	Serum thyrotropin levels	Rawal R	22494929	2012	European	NHLBI GRASP Catalog (version 2)	NA	NA	NA	NA	NA	NA	4e-11	NA	NA	7463	NA	NA	NA	NA
rs10037599	chr5:76541325	A/C	Serum thyrotropin levels	Rawal R	22494929	2012	European	NHLBI GRASP Catalog (version 2)	NA	NA	NA	NA	NA	NA	5.79e-13	NA	NA	7463	NA	NA	NA	NA
rs753760	chr6:166046483	C/G	Thyroid hormone levels	Porcu E	23408906	2013	European	NHGRI-EBI GWAS Catalog	NA	NA	NA	0.309	NA	NA	5e-09	NA	NA	NA	NA	NA	NA	NA
rs753760	chr6:166046483	C/G	Thyroid hormone levels	Porcu E	23408906	2013	European	NHGRI-EBI GWAS Catalog	NA	NA	NA	0.309	NA	NA	6e-20	NA	NA	NA	NA	NA	NA	NA
rs753760	chr6:166046483	C/G	Thyroid hormone levels	Porcu E	23408906	2013	European	NHGRI-EBI GWAS Catalog	NA	NA	NA	0.309	NA	NA	1e-24	NA	NA	NA	NA	NA	NA	NA
rs753760	chr6:166046483	C/G	Thyroid stimulating hormone TSH	Porcu E	23408906	2013	European	NHLBI GRASP Catalog (version 2)	NA	NA	NA	NA	NA	NA	1.21e-24	NA	NA	26420	NA	NA	NA	NA
rs753760	chr6:166046483	C/G	Thyroid stimulating hormone TSH females	Porcu E	23408906	2013	European	NHLBI GRASP Catalog (version 2)	NA	NA	NA	NA	NA	NA	4.64e-09	NA	NA	26420	NA	NA	NA	NA
rs3008043	chr6:166052632	A/T	Serum thyroid stimulating hormone TSH levels	Gudmundsson J	22267200	2012	European	NHLBI GRASP Catalog (version 2)	NA	NA	NA	NA	NA	NA	2e-23	NA	NA	71531	NA	NA	NA	NA
rs7030256	chr9:100535203	C/G	Fasting serum thyroid stimulating hormone TSH uIUmL in children	Comuzzie AG	23251661	2012	Hispanic	NHLBI GRASP Catalog (version 2)	NA	NA	NA	NA	NA	NA	2.51e-09	NA	NA	815	NA	NA	NA	NA
rs7030280	chr9:100535267	C/T	Fasting serum thyroid stimulating hormone TSH uIUmL in children	Comuzzie AG	23251661	2012	Hispanic	NHLBI GRASP Catalog (version 2)	NA	NA	NA	NA	NA	NA	4.6e-09	NA	NA	815	NA	NA	NA	NA
rs7030280	chr9:100535267	C/T	Radiation related thyroid cancer	Takahashi M	20350937	2010	European	NHLBI GRASP Catalog (version 2)	NA	NA	NA	NA	NA	NA	2.8e-09	NA	NA	1928	NA	NA	NA	NA
rs10983700	chr9:100537455	C/T	Fasting serum thyroid stimulating hormone TSH uIUmL in children	Comuzzie AG	23251661	2012	Hispanic	NHLBI GRASP Catalog (version 2)	NA	NA	NA	NA	NA	NA	2.51e-09	NA	NA	815	NA	NA	NA	NA
rs10983700	chr9:100537455	C/T	Radiation related thyroid cancer	Takahashi M	20350937	2010	European	NHLBI GRASP Catalog (version 2)	NA	NA	NA	NA	NA	NA	2.8e-09	NA	NA	1928	NA	NA	NA	NA
rs10983701	chr9:100537577	A/G	Fasting serum thyroid stimulating hormone TSH uIUmL in children	Comuzzie AG	23251661	2012	Hispanic	NHLBI GRASP Catalog (version 2)	NA	NA	NA	NA	NA	NA	3.79e-09	NA	NA	815	NA	NA	NA	NA
rs1588635	chr9:100537802	C/A	Fasting serum thyroid stimulating hormone TSH uIUmL in children	Comuzzie AG	23251661	2012	Hispanic	NHLBI GRASP Catalog (version 2)	NA	NA	NA	NA	NA	NA	2.51e-09	NA	NA	815	NA	NA	NA	NA
rs1588635	chr9:100537802	C/A	Radiation related thyroid cancer	Takahashi M	20350937	2010	European	NHLBI GRASP Catalog (version 2)	NA	NA	NA	NA	NA	NA	3.7e-09	NA	NA	1928	NA	NA	NA	NA
rs7028661	chr9:100538470	A/G	Fasting serum thyroid stimulating hormone TSH uIUmL in children	Comuzzie AG	23251661	2012	Hispanic	NHLBI GRASP Catalog (version 2)	NA	NA	NA	NA	NA	NA	3.59e-09	NA	NA	815	NA	NA	NA	NA
rs7021576	chr9:100540541	C/T	Fasting serum thyroid stimulating hormone TSH uIUmL in children	Comuzzie AG	23251661	2012	Hispanic	NHLBI GRASP Catalog (version 2)	NA	NA	NA	NA	NA	NA	4.22e-09	NA	NA	815	NA	NA	NA	NA
rs4743130	chr9:100546040	C/T	Fasting serum thyroid stimulating hormone TSH uIUmL in children	Comuzzie AG	23251661	2012	Hispanic	NHLBI GRASP Catalog (version 2)	NA	NA	NA	NA	NA	NA	2.96e-09	NA	NA	815	NA	NA	NA	NA
rs1561962	chr9:100546219	T/C	Fasting serum thyroid stimulating hormone TSH uIUmL in children	Comuzzie AG	23251661	2012	Hispanic	NHLBI GRASP Catalog (version 2)	NA	NA	NA	NA	NA	NA	4.15e-09	NA	NA	815	NA	NA	NA	NA
rs925488	chr9:100546391	A/G	Fasting serum thyroid stimulating hormone TSH uIUmL in children	Comuzzie AG	23251661	2012	Hispanic	NHLBI GRASP Catalog (version 2)	NA	NA	NA	NA	NA	NA	2.74e-09	NA	NA	815	NA	NA	NA	NA
rs925489	chr9:100546600	C/T	Hypothyroidism	Eriksson N	22493691	2012	European	NHGRI-EBI GWAS Catalog	NA	NA	NA	NA	NA	NA	2e-19	NA	NA	NA	NA	NA	NA	NA
rs925489	chr9:100546600	C/T	Hypothyroidism	Eriksson N	22493691	2012	European	NHGRI-EBI GWAS Catalog	C	C/T	0.332	0.332	-0.2469	0.02739	2e-19	-	NA	NA	NA	NA	NA	log(OR)
rs925489	chr9:100546600	C/T	Serum thyroid stimulating hormone levels	Zhan M	24852370	2014	Asian	NHGRI-EBI GWAS Catalog	C	C/T	0.109	0.109	0.058	0.007795	1e-13	+	NA	NA	NA	NA	NA	unit decrease
rs925489	chr9:100546600	C/T	Fasting serum thyroid stimulating hormone TSH uIUmL in children	Comuzzie AG	23251661	2012	Hispanic	NHLBI GRASP Catalog (version 2)	NA	NA	NA	NA	NA	NA	2.74e-09	NA	NA	815	NA	NA	NA	NA
rs925489	chr9:100546600	C/T	Hypothyroidism	Denny JC	21981779	2011	European	NHLBI GRASP Catalog (version 2)	NA	NA	NA	NA	NA	NA	4.64e-09	NA	NA	13881	NA	NA	NA	NA
rs925489	chr9:100546600	C/T	Hypothyroidism	Eriksson N	22493691	2012	European	NHLBI GRASP Catalog (version 2)	NA	NA	NA	NA	NA	NA	2.4e-19	NA	NA	39282	NA	NA	NA	NA
rs925489	chr9:100546600	C/T	Radiation related thyroid cancer	Takahashi M	20350937	2010	European	NHLBI GRASP Catalog (version 2)	NA	NA	NA	NA	NA	NA	1.7e-09	NA	NA	1928	NA	NA	NA	NA
rs7864322	chr9:100548934	C/T	Fasting serum thyroid stimulating hormone TSH uIUmL in children	Comuzzie AG	23251661	2012	Hispanic	NHLBI GRASP Catalog (version 2)	NA	NA	NA	NA	NA	NA	3.23e-09	NA	NA	815	NA	NA	NA	NA
rs7850258	chr9:100549013	A/G	Hypothyroidism	Denny JC	21981779	2011	European	NHGRI-EBI GWAS Catalog	NA	NA	NA	0.35	NA	NA	4e-09	NA	NA	NA	NA	NA	NA	NA
rs7850258	chr9:100549013	A/G	Hypothyroidism	Denny JC	21981779	2011	European	NHGRI-EBI GWAS Catalog	NA	NA	NA	NA	NA	NA	4e-09	NA	NA	NA	NA	NA	NA	NA
rs7850258	chr9:100549013	A/G	Fasting serum thyroid stimulating hormone TSH uIUmL in children	Comuzzie AG	23251661	2012	Hispanic	NHLBI GRASP Catalog (version 2)	NA	NA	NA	NA	NA	NA	2.96e-09	NA	NA	815	NA	NA	NA	NA
rs7850258	chr9:100549013	A/G	Hypothyroidism	Denny JC	21981779	2011	European	NHLBI GRASP Catalog (version 2)	NA	NA	NA	NA	NA	NA	3.93e-09	NA	NA	13881	NA	NA	NA	NA
rs7850258	chr9:100549013	A/G	Hypothyroidism	Eriksson N	22493691	2012	European	NHLBI GRASP Catalog (version 2)	NA	NA	NA	NA	NA	NA	2.5e-19	NA	NA	39282	NA	NA	NA	NA
rs7850258	chr9:100549013	A/G	Radiation related thyroid cancer	Takahashi M	20350937	2010	European	NHLBI GRASP Catalog (version 2)	NA	NA	NA	NA	NA	NA	1.7e-09	NA	NA	1928	NA	NA	NA	NA
rs1443438	chr9:100550028	T/C	Obesity related traits	Comuzzie AG	23251661	2012	Hispanic	NHGRI-EBI GWAS Catalog	T	T/C	0.253	0.253	0.04	0.006547	1e-09	+	NA	NA	NA	NA	NA	uIU/mL increase
rs1443438	chr9:100550028	T/C	Fasting serum thyroid stimulating hormone TSH uIUmL in children	Comuzzie AG	23251661	2012	Hispanic	NHLBI GRASP Catalog (version 2)	NA	NA	NA	NA	NA	NA	1.03e-09	NA	NA	815	NA	NA	NA	NA
rs1443438	chr9:100550028	T/C	Hypothyroidism	Eriksson N	22493691	2012	European	NHLBI GRASP Catalog (version 2)	NA	NA	NA	NA	NA	NA	5.5e-11	NA	NA	39282	NA	NA	NA	NA
rs7030241	chr9:100550375	A/T	Fasting serum thyroid stimulating hormone TSH uIUmL in children	Comuzzie AG	23251661	2012	Hispanic	NHLBI GRASP Catalog (version 2)	NA	NA	NA	NA	NA	NA	1.03e-09	NA	NA	815	NA	NA	NA	NA
rs7027030	chr9:100550455	A/C	Fasting serum thyroid stimulating hormone TSH uIUmL in children	Comuzzie AG	23251661	2012	Hispanic	NHLBI GRASP Catalog (version 2)	NA	NA	NA	NA	NA	NA	1.49e-09	NA	NA	815	NA	NA	NA	NA
rs10739496	chr9:100552559	C/T	Fasting serum thyroid stimulating hormone TSH uIUmL in children	Comuzzie AG	23251661	2012	Hispanic	NHLBI GRASP Catalog (version 2)	NA	NA	NA	NA	NA	NA	2.03e-08	NA	NA	815	NA	NA	NA	NA
rs10983761	chr9:100553957	A/C	Fasting serum thyroid stimulating hormone TSH uIUmL in children	Comuzzie AG	23251661	2012	Hispanic	NHLBI GRASP Catalog (version 2)	NA	NA	NA	NA	NA	NA	2.03e-08	NA	NA	815	NA	NA	NA	NA
rs965513	chr9:100556109	A/G	Thyroid cancer	Gudmundsson J	19198613	2009	European	NHGRI-EBI GWAS Catalog	A	A/G	0.34	0.34	0.5596	0.05158	2e-27	+	NA	NA	NA	NA	NA	log(OR)
rs965513	chr9:100556109	A/G	Thyroid Neoplasms	Gudmundsson J	19198613	2009	European	NHGRI-EBI GWAS Catalog	NA	NA	NA	NA	NA	NA	2e-27	NA	NA	NA	NA	NA	NA	NA
rs965513	chr9:100556109	A/G	Thyroid cancer	Kohler A	23894154	2013	European	NHGRI-EBI GWAS Catalog	A	A/G	NA	NA	0.5766	0.09154	3e-10	+	NA	NA	NA	NA	NA	log(OR)
rs965513	chr9:100556109	A/G	Thyroid cancer	Mancikova V	25855579	2015	European	NHGRI-EBI GWAS Catalog	A	A/G	0.34	0.34	1965-01-01	0.1661	3e-23	+	NA	NA	NA	NA	NA	log(OR)
rs965513	chr9:100556109	A/G	Thyroid cancer Papillary radiation related	Takahashi M	20350937	2010	European	NHGRI-EBI GWAS Catalog	A	A/G	NA	NA	0.5008	0.07252	5e-12	+	NA	NA	NA	NA	NA	log(OR)
rs965513	chr9:100556109	A/G	Fasting serum thyroid stimulating hormone TSH uIUmL in children	Comuzzie AG	23251661	2012	Hispanic	NHLBI GRASP Catalog (version 2)	NA	NA	NA	NA	NA	NA	7.52e-09	NA	NA	815	NA	NA	NA	NA
rs965513	chr9:100556109	A/G	Hypothyroidism	Denny JC	21981779	2011	European	NHLBI GRASP Catalog (version 2)	NA	NA	NA	NA	NA	NA	2.7e-13	NA	NA	13881	NA	NA	NA	NA
rs965513	chr9:100556109	A/G	Hypothyroidism	Eriksson N	22493691	2012	European	NHLBI GRASP Catalog (version 2)	NA	NA	NA	NA	NA	NA	4.3e-19	NA	NA	39282	NA	NA	NA	NA
rs965513	chr9:100556109	A/G	Serum thyroid stimulating hormone TSH levels	Gudmundsson J	22267200	2012	European	NHLBI GRASP Catalog (version 2)	NA	NA	NA	NA	NA	NA	4.3e-31	NA	NA	71531	NA	NA	NA	NA
rs965513	chr9:100556109	A/G	Thyroid cancer	Gudmundsson J	19198613	2009	European	NHLBI GRASP Catalog (version 2)	NA	NA	NA	NA	NA	NA	1.7e-27	NA	NA	39547	NA	NA	NA	NA
rs965513	chr9:100556109	A/G	Thyroid cancer	Gudmundsson J	22267200	2012	European	NHLBI GRASP Catalog (version 2)	NA	NA	NA	NA	NA	NA	3e-18	NA	NA	71531	NA	NA	NA	NA
rs965513	chr9:100556109	A/G	Thyroid cancer papillary	Gudmundsson J	19198613	2009	European	NHLBI GRASP Catalog (version 2)	NA	NA	NA	NA	NA	NA	4.7e-23	NA	NA	39547	NA	NA	NA	NA
rs965513	chr9:100556109	A/G	Thyroid stimulating hormone TSH	Gudmundsson J	19198613	2009	European	NHLBI GRASP Catalog (version 2)	NA	NA	NA	NA	NA	NA	2.9e-14	NA	NA	39547	NA	NA	NA	NA
rs965513	chr9:100556109	A/G	Radiation related thyroid cancer	Takahashi M	20350937	2010	European	NHLBI GRASP Catalog (version 2)	NA	NA	NA	NA	NA	NA	4.8e-12	NA	NA	1928	NA	NA	NA	NA
rs965513	chr9:100556109	A/G	Radiation related thyroid cancer early onset	Takahashi M	20350937	2010	European	NHLBI GRASP Catalog (version 2)	NA	NA	NA	NA	NA	NA	2e-09	NA	NA	1928	NA	NA	NA	NA
rs10759944	chr9:100556972	A/G	Fasting serum thyroid stimulating hormone TSH uIUmL in children	Comuzzie AG	23251661	2012	Hispanic	NHLBI GRASP Catalog (version 2)	NA	NA	NA	NA	NA	NA	2.03e-08	NA	NA	815	NA	NA	NA	NA
rs10759944	chr9:100556972	A/G	Hypothyroidism	Denny JC	21981779	2011	European	NHLBI GRASP Catalog (version 2)	NA	NA	NA	NA	NA	NA	8.13e-09	NA	NA	13881	NA	NA	NA	NA
rs10759944	chr9:100556972	A/G	Hypothyroidism	Eriksson N	22493691	2012	European	NHLBI GRASP Catalog (version 2)	NA	NA	NA	NA	NA	NA	5.8e-19	NA	NA	39282	NA	NA	NA	NA
rs10759944	chr9:100556972	A/G	Thyroid cancer	Gudmundsson J	19198613	2009	European	NHLBI GRASP Catalog (version 2)	NA	NA	NA	NA	NA	NA	1.7e-19	NA	NA	39547	NA	NA	NA	NA
rs10759944	chr9:100556972	A/G	Radiation related thyroid cancer	Takahashi M	20350937	2010	European	NHLBI GRASP Catalog (version 2)	NA	NA	NA	NA	NA	NA	3.5e-09	NA	NA	1928	NA	NA	NA	NA
rs10818090	chr9:100561486	C/T	Fasting serum thyroid stimulating hormone TSH uIUmL in children	Comuzzie AG	23251661	2012	Hispanic	NHLBI GRASP Catalog (version 2)	NA	NA	NA	NA	NA	NA	2.03e-08	NA	NA	815	NA	NA	NA	NA
Hyperthyroidism
rs4394682	chr1:19837537	A/G	Serum thyrotropin	Panicker	20826269	2010	European	NHLBI GRASP Catalog (version 2)	NA	NA	NA	NA	NA	NA	4e-08	NA	NA	3107	NA	NA	NA	NA
rs12138950	chr1:19839115	A/C	Goiter	Teumer A	21565293	2011	European	NHGRI-EBI GWAS Catalog	NA	NA	NA	NA	NA	NA	3e-18	NA	NA	NA	NA	NA	NA	NA
rs12138950	chr1:19839115	A/C	Thyroid volume	Teumer A	21565293	2011	European	NHGRI-EBI GWAS Catalog	A	A/C	0.847	0.153	0.102	0.01171	3e-18	+	NA	NA	NA	NA	NA	unit decrease
rs12138950	chr1:19839115	A/C	Serum thyrotropin	Panicker	20826269	2010	European	NHLBI GRASP Catalog (version 2)	NA	NA	NA	NA	NA	NA	3.5e-08	NA	NA	3107	NA	NA	NA	NA
rs12138950	chr1:19839115	A/C	Goiter	Teumer A	21565293	2011	European	NHLBI GRASP Catalog (version 2)	NA	NA	NA	NA	NA	NA	3.64e-14	NA	NA	4910	NA	NA	NA	NA
rs12138950	chr1:19839115	A/C	Thyroid volume	Teumer A	21565293	2011	European	NHLBI GRASP Catalog (version 2)	NA	NA	NA	NA	NA	NA	2.88e-18	NA	NA	4910	NA	NA	NA	NA
rs10799824	chr1:19841174	A/G	Thyroid hormone levels	Porcu E	23408906	2013	European	NHGRI-EBI GWAS Catalog	A	A/G	0.161	0.161	0.099	0.01728	1e-08	+	NA	NA	NA	NA	NA	unit decrease
rs10799824	chr1:19841174	A/G	Thyroid hormone levels	Porcu E	23408906	2013	European	NHGRI-EBI GWAS Catalog	A	A/G	0.161	0.161	0.113	0.01198	4e-21	+	NA	NA	NA	NA	NA	unit decrease
rs10799824	chr1:19841174	A/G	Thyroid hormone levels	Porcu E	23408906	2013	European	NHGRI-EBI GWAS Catalog	A	A/G	0.161	0.161	0.123	0.01619	3e-14	+	NA	NA	NA	NA	NA	unit decrease
rs10799824	chr1:19841174	A/G	Serum thyroid stimulating hormone TSH levels	Gudmundsson J	22267200	2012	European	NHLBI GRASP Catalog (version 2)	NA	NA	NA	NA	NA	NA	3.8e-26	NA	NA	71531	NA	NA	NA	NA
rs10799824	chr1:19841174	A/G	Serum thyrotropin	Panicker	20826269	2010	European	NHLBI GRASP Catalog (version 2)	NA	NA	NA	NA	NA	NA	3.5e-08	NA	NA	3107	NA	NA	NA	NA
rs10799824	chr1:19841174	A/G	Thyroid stimulating hormone TSH	Porcu E	23408906	2013	European	NHLBI GRASP Catalog (version 2)	NA	NA	NA	NA	NA	NA	3.6e-21	NA	NA	26420	NA	NA	NA	NA
rs10799824	chr1:19841174	A/G	Thyroid stimulating hormone TSH females	Porcu E	23408906	2013	European	NHLBI GRASP Catalog (version 2)	NA	NA	NA	NA	NA	NA	2.69e-14	NA	NA	26420	NA	NA	NA	NA
rs10799824	chr1:19841174	A/G	Thyroid stimulating hormone TSH males	Porcu E	23408906	2013	European	NHLBI GRASP Catalog (version 2)	NA	NA	NA	NA	NA	NA	1.17e-08	NA	NA	26420	NA	NA	NA	NA
rs10917469	chr1:19843576	A/G	Serum thyrotropin	Panicker	20826269	2010	European	NHLBI GRASP Catalog (version 2)	NA	NA	NA	NA	NA	NA	3.2e-08	NA	NA	3107	NA	NA	NA	NA
rs17723470	chr11:45227567	C/T	Thyroid hormone levels	Porcu E	23408906	2013	European	NHGRI-EBI GWAS Catalog	C	C/T	0.721	0.279	-0.065	0.01003	9e-11	-	NA	NA	NA	NA	NA	unit decrease
rs17723470	chr11:45227567	C/T	Thyroid stimulating hormone TSH	Porcu E	23408906	2013	European	NHLBI GRASP Catalog (version 2)	NA	NA	NA	NA	NA	NA	8.83e-11	NA	NA	26420	NA	NA	NA	NA
rs1023683	chr15:49707447	T/A	Goiter	Teumer A	21565293	2011	European	NHLBI GRASP Catalog (version 2)	NA	NA	NA	NA	NA	NA	3.86e-13	NA	NA	4910	NA	NA	NA	NA
rs73398284	chr15:49714400	C/T	Serum thyroid stimulating hormone TSH levels	Gudmundsson J	22267200	2012	European	NHLBI GRASP Catalog (version 2)	NA	NA	NA	NA	NA	NA	4.9e-14	NA	NA	71531	NA	NA	NA	NA
rs4338740	chr15:49735297	C/T	Goiter	Teumer A	21565293	2011	European	NHGRI-EBI GWAS Catalog	NA	NA	NA	NA	NA	NA	1e-12	NA	NA	NA	NA	NA	NA	NA
rs4338740	chr15:49735297	C/T	Goiter	Teumer A	21565293	2011	European	NHGRI-EBI GWAS Catalog	NA	NA	NA	NA	NA	NA	3e-13	NA	NA	NA	NA	NA	NA	NA
rs4338740	chr15:49735297	C/T	Thyroid volume	Teumer A	21565293	2011	European	NHGRI-EBI GWAS Catalog	NA	NA	NA	0.261	NA	NA	3e-13	NA	NA	NA	NA	NA	NA	NA
rs4338740	chr15:49735297	C/T	Thyroid volume	Teumer A	21565293	2011	European	NHGRI-EBI GWAS Catalog	C	C/T	0.262	0.262	-0.067	0.009396	1e-12	-	NA	NA	NA	NA	NA	unit decrease
rs4338740	chr15:49735297	C/T	Goiter	Teumer A	21565293	2011	European	NHLBI GRASP Catalog (version 2)	NA	NA	NA	NA	NA	NA	2.84e-13	NA	NA	4910	NA	NA	NA	NA
rs4338740	chr15:49735297	C/T	Thyroid volume	Teumer A	21565293	2011	European	NHLBI GRASP Catalog (version 2)	NA	NA	NA	NA	NA	NA	1.44e-12	NA	NA	4910	NA	NA	NA	NA
rs10519227	chr15:49746364	A/T	Thyroid hormone levels	Porcu E	23408906	2013	European	NHGRI-EBI GWAS Catalog	NA	NA	NA	0.245	NA	NA	6e-10	NA	NA	NA	NA	NA	NA	NA
rs10519227	chr15:49746364	A/T	Thyroid hormone levels	Porcu E	23408906	2013	European	NHGRI-EBI GWAS Catalog	NA	NA	NA	0.245	NA	NA	1e-11	NA	NA	NA	NA	NA	NA	NA
rs10519227	chr15:49746364	A/T	Thyroid stimulating hormone TSH	Porcu E	23408906	2013	European	NHLBI GRASP Catalog (version 2)	NA	NA	NA	NA	NA	NA	1.02e-11	NA	NA	26420	NA	NA	NA	NA
rs9687206	chr5:76515824	A/G	Serum thyrotropin levels	Rawal R	22494929	2012	European	NHLBI GRASP Catalog (version 2)	NA	NA	NA	NA	NA	NA	8.21e-11	NA	NA	7463	NA	NA	NA	NA
rs4704397	chr5:76518442	A/G	Thyroid stimulating hormone	Arnaud Lopez L	18514160	2008	European	NHGRI-EBI GWAS Catalog	A	A/G	0.44	0.44	0.25	0.02699	2e-20	+	NA	NA	NA	NA	NA	uIU/ml increase
rs4704397	chr5:76518442	A/G	Serum thyrotropin levels	Rawal R	22494929	2012	European	NHLBI GRASP Catalog (version 2)	NA	NA	NA	NA	NA	NA	3.82e-10	NA	NA	7463	NA	NA	NA	NA
rs1382879	chr5:76521868	T/C	Serum thyroid stimulating hormone levels	Malinowski JR	25436638	2014	Mixed	NHGRI-EBI GWAS Catalog	T	T/C	0.61	0.39	-0.09	0.01045	7e-18	-	NA	NA	NA	NA	NA	unit increase
rs1382879	chr5:76521868	T/C	Serum thyrotropin levels	Rawal R	22494929	2012	European	NHLBI GRASP Catalog (version 2)	NA	NA	NA	NA	NA	NA	7.79e-13	NA	NA	7463	NA	NA	NA	NA
rs1479567	chr5:76528022	G/A	Serum thyrotropin levels	Rawal R	22494929	2012	European	NHLBI GRASP Catalog (version 2)	NA	NA	NA	NA	NA	NA	7.65e-13	NA	NA	7463	NA	NA	NA	NA
rs6885099	chr5:76530349	A/G	Thyroid hormone levels	Porcu E	23408906	2013	European	NHGRI-EBI GWAS Catalog	A	A/G	0.594	0.406	0.12	0.01189	6e-24	+	NA	NA	NA	NA	NA	unit decrease
rs6885099	chr5:76530349	A/G	Thyroid hormone levels	Porcu E	23408906	2013	European	NHGRI-EBI GWAS Catalog	A	A/G	0.594	0.406	0.168	0.01299	3e-38	+	NA	NA	NA	NA	NA	unit decrease
rs6885099	chr5:76530349	A/G	Thyroid hormone levels	Porcu E	23408906	2013	European	NHGRI-EBI GWAS Catalog	A	A/G	0.594	0.406	0.141	0.01326	2e-26	+	NA	NA	NA	NA	NA	unit decrease
rs6885099	chr5:76530349	A/G	Thyroid stimulating hormone TSH	Porcu E	23408906	2013	European	NHLBI GRASP Catalog (version 2)	NA	NA	NA	NA	NA	NA	1.95e-56	NA	NA	26420	NA	NA	NA	NA
rs6885099	chr5:76530349	A/G	Thyroid stimulating hormone TSH 04 mIUL vs TSH 04 mlUL and TSH 4 mlUL	Porcu E	23408906	2013	European	NHLBI GRASP Catalog (version 2)	NA	NA	NA	NA	NA	NA	2.85e-08	NA	NA	26420	NA	NA	NA	NA
rs6885099	chr5:76530349	A/G	Thyroid stimulating hormone TSH 4 mIUL vs TSH 04 mlUL	Porcu E	23408906	2013	European	NHLBI GRASP Catalog (version 2)	NA	NA	NA	NA	NA	NA	7.33e-11	NA	NA	26420	NA	NA	NA	NA
rs6885099	chr5:76530349	A/G	Thyroid stimulating hormone TSH females	Porcu E	23408906	2013	European	NHLBI GRASP Catalog (version 2)	NA	NA	NA	NA	NA	NA	6.09e-24	NA	NA	26420	NA	NA	NA	NA
rs6885099	chr5:76530349	A/G	Thyroid stimulating hormone TSH males	Porcu E	23408906	2013	European	NHLBI GRASP Catalog (version 2)	NA	NA	NA	NA	NA	NA	2.7e-38	NA	NA	26420	NA	NA	NA	NA
rs6885099	chr5:76530349	A/G	Serum thyrotropin levels	Rawal R	22494929	2012	European	NHLBI GRASP Catalog (version 2)	NA	NA	NA	NA	NA	NA	6.92e-13	NA	NA	7463	NA	NA	NA	NA
rs2061909	chr5:76531648	C/A	Serum thyrotropin levels	Rawal R	22494929	2012	European	NHLBI GRASP Catalog (version 2)	NA	NA	NA	NA	NA	NA	7.6e-13	NA	NA	7463	NA	NA	NA	NA
rs2046045	chr5:76535811	T/G	Thyroid function	Rawal R	22494929	2012	European	NHGRI-EBI GWAS Catalog	T	T/G	0.618	0.382	0.115	0.01064	3e-27	+	NA	NA	NA	NA	NA	unit decrease
rs2046045	chr5:76535811	T/G	Thyrotropin	Rawal R	22494929	2012	European	NHGRI-EBI GWAS Catalog	NA	NA	NA	NA	NA	NA	3e-27	NA	NA	NA	NA	NA	NA	NA
rs2046045	chr5:76535811	T/G	Serum thyroid stimulating hormone TSH levels	Gudmundsson J	22267200	2012	European	NHLBI GRASP Catalog (version 2)	NA	NA	NA	NA	NA	NA	2.8e-62	NA	NA	71531	NA	NA	NA	NA
rs2046045	chr5:76535811	T/G	Serum thyrotropin levels	Rawal R	22494929	2012	European	NHLBI GRASP Catalog (version 2)	NA	NA	NA	NA	NA	NA	2.79e-27	NA	NA	7463	NA	NA	NA	NA
rs10056404	chr5:76539997	C/T	Serum thyrotropin levels	Rawal R	22494929	2012	European	NHLBI GRASP Catalog (version 2)	NA	NA	NA	NA	NA	NA	2.79e-11	NA	NA	7463	NA	NA	NA	NA
rs11950697	chr5:76540496	A/T	Serum thyrotropin levels	Rawal R	22494929	2012	European	NHLBI GRASP Catalog (version 2)	NA	NA	NA	NA	NA	NA	4e-11	NA	NA	7463	NA	NA	NA	NA
rs10037599	chr5:76541325	A/C	Serum thyrotropin levels	Rawal R	22494929	2012	European	NHLBI GRASP Catalog (version 2)	NA	NA	NA	NA	NA	NA	5.79e-13	NA	NA	7463	NA	NA	NA	NA
rs753760	chr6:166046483	C/G	Thyroid hormone levels	Porcu E	23408906	2013	European	NHGRI-EBI GWAS Catalog	NA	NA	NA	0.309	NA	NA	5e-09	NA	NA	NA	NA	NA	NA	NA
rs753760	chr6:166046483	C/G	Thyroid hormone levels	Porcu E	23408906	2013	European	NHGRI-EBI GWAS Catalog	NA	NA	NA	0.309	NA	NA	6e-20	NA	NA	NA	NA	NA	NA	NA
rs753760	chr6:166046483	C/G	Thyroid hormone levels	Porcu E	23408906	2013	European	NHGRI-EBI GWAS Catalog	NA	NA	NA	0.309	NA	NA	1e-24	NA	NA	NA	NA	NA	NA	NA
rs753760	chr6:166046483	C/G	Thyroid stimulating hormone TSH	Porcu E	23408906	2013	European	NHLBI GRASP Catalog (version 2)	NA	NA	NA	NA	NA	NA	1.21e-24	NA	NA	26420	NA	NA	NA	NA
rs753760	chr6:166046483	C/G	Thyroid stimulating hormone TSH females	Porcu E	23408906	2013	European	NHLBI GRASP Catalog (version 2)	NA	NA	NA	NA	NA	NA	4.64e-09	NA	NA	26420	NA	NA	NA	NA
rs3008043	chr6:166052632	A/T	Serum thyroid stimulating hormone TSH levels	Gudmundsson J	22267200	2012	European	NHLBI GRASP Catalog (version 2)	NA	NA	NA	NA	NA	NA	2e-23	NA	NA	71531	NA	NA	NA	NA
rs6923866	chr6:43901184	C/T	Serum thyroid stimulating hormone TSH levels	Gudmundsson J	22267200	2012	European	NHLBI GRASP Catalog (version 2)	NA	NA	NA	NA	NA	NA	5.4e-09	NA	NA	71531	NA	NA	NA	NA
rs11755845	chr6:43904780	C/T	Thyroid hormone levels	Porcu E	23408906	2013	European	NHGRI-EBI GWAS Catalog	C	C/T	0.734	0.266	-0.065	0.01022	2e-10	-	NA	NA	NA	NA	NA	unit decrease
rs7030256	chr9:100535203	C/G	Fasting serum thyroid stimulating hormone TSH uIUmL in children	Comuzzie AG	23251661	2012	Hispanic	NHLBI GRASP Catalog (version 2)	NA	NA	NA	NA	NA	NA	2.51e-09	NA	NA	815	NA	NA	NA	NA
rs7030280	chr9:100535267	C/T	Fasting serum thyroid stimulating hormone TSH uIUmL in children	Comuzzie AG	23251661	2012	Hispanic	NHLBI GRASP Catalog (version 2)	NA	NA	NA	NA	NA	NA	4.6e-09	NA	NA	815	NA	NA	NA	NA
rs7030280	chr9:100535267	C/T	Radiation related thyroid cancer	Takahashi M	20350937	2010	European	NHLBI GRASP Catalog (version 2)	NA	NA	NA	NA	NA	NA	2.8e-09	NA	NA	1928	NA	NA	NA	NA
rs10983700	chr9:100537455	C/T	Fasting serum thyroid stimulating hormone TSH uIUmL in children	Comuzzie AG	23251661	2012	Hispanic	NHLBI GRASP Catalog (version 2)	NA	NA	NA	NA	NA	NA	2.51e-09	NA	NA	815	NA	NA	NA	NA
rs10983700	chr9:100537455	C/T	Radiation related thyroid cancer	Takahashi M	20350937	2010	European	NHLBI GRASP Catalog (version 2)	NA	NA	NA	NA	NA	NA	2.8e-09	NA	NA	1928	NA	NA	NA	NA
rs10983701	chr9:100537577	A/G	Fasting serum thyroid stimulating hormone TSH uIUmL in children	Comuzzie AG	23251661	2012	Hispanic	NHLBI GRASP Catalog (version 2)	NA	NA	NA	NA	NA	NA	3.79e-09	NA	NA	815	NA	NA	NA	NA
rs1588635	chr9:100537802	C/A	Fasting serum thyroid stimulating hormone TSH uIUmL in children	Comuzzie AG	23251661	2012	Hispanic	NHLBI GRASP Catalog (version 2)	NA	NA	NA	NA	NA	NA	2.51e-09	NA	NA	815	NA	NA	NA	NA
rs1588635	chr9:100537802	C/A	Radiation related thyroid cancer	Takahashi M	20350937	2010	European	NHLBI GRASP Catalog (version 2)	NA	NA	NA	NA	NA	NA	3.7e-09	NA	NA	1928	NA	NA	NA	NA
rs7028661	chr9:100538470	A/G	Fasting serum thyroid stimulating hormone TSH uIUmL in children	Comuzzie AG	23251661	2012	Hispanic	NHLBI GRASP Catalog (version 2)	NA	NA	NA	NA	NA	NA	3.59e-09	NA	NA	815	NA	NA	NA	NA
rs7021576	chr9:100540541	C/T	Fasting serum thyroid stimulating hormone TSH uIUmL in children	Comuzzie AG	23251661	2012	Hispanic	NHLBI GRASP Catalog (version 2)	NA	NA	NA	NA	NA	NA	4.22e-09	NA	NA	815	NA	NA	NA	NA
rs4743130	chr9:100546040	C/T	Fasting serum thyroid stimulating hormone TSH uIUmL in children	Comuzzie AG	23251661	2012	Hispanic	NHLBI GRASP Catalog (version 2)	NA	NA	NA	NA	NA	NA	2.96e-09	NA	NA	815	NA	NA	NA	NA
rs1561962	chr9:100546219	T/C	Fasting serum thyroid stimulating hormone TSH uIUmL in children	Comuzzie AG	23251661	2012	Hispanic	NHLBI GRASP Catalog (version 2)	NA	NA	NA	NA	NA	NA	4.15e-09	NA	NA	815	NA	NA	NA	NA
rs925488	chr9:100546391	A/G	Fasting serum thyroid stimulating hormone TSH uIUmL in children	Comuzzie AG	23251661	2012	Hispanic	NHLBI GRASP Catalog (version 2)	NA	NA	NA	NA	NA	NA	2.74e-09	NA	NA	815	NA	NA	NA	NA
rs925489	chr9:100546600	C/T	Hypothyroidism	Eriksson N	22493691	2012	European	NHGRI-EBI GWAS Catalog	NA	NA	NA	NA	NA	NA	2e-19	NA	NA	NA	NA	NA	NA	NA
rs925489	chr9:100546600	C/T	Hypothyroidism	Eriksson N	22493691	2012	European	NHGRI-EBI GWAS Catalog	C	C/T	0.332	0.332	-0.2469	0.02739	2e-19	-	NA	NA	NA	NA	NA	log(OR)
rs925489	chr9:100546600	C/T	Serum thyroid stimulating hormone levels	Zhan M	24852370	2014	Asian	NHGRI-EBI GWAS Catalog	C	C/T	0.109	0.109	0.058	0.007795	1e-13	+	NA	NA	NA	NA	NA	unit decrease
rs925489	chr9:100546600	C/T	Fasting serum thyroid stimulating hormone TSH uIUmL in children	Comuzzie AG	23251661	2012	Hispanic	NHLBI GRASP Catalog (version 2)	NA	NA	NA	NA	NA	NA	2.74e-09	NA	NA	815	NA	NA	NA	NA
rs925489	chr9:100546600	C/T	Hypothyroidism	Denny JC	21981779	2011	European	NHLBI GRASP Catalog (version 2)	NA	NA	NA	NA	NA	NA	4.64e-09	NA	NA	13881	NA	NA	NA	NA
rs925489	chr9:100546600	C/T	Hypothyroidism	Eriksson N	22493691	2012	European	NHLBI GRASP Catalog (version 2)	NA	NA	NA	NA	NA	NA	2.4e-19	NA	NA	39282	NA	NA	NA	NA
rs925489	chr9:100546600	C/T	Radiation related thyroid cancer	Takahashi M	20350937	2010	European	NHLBI GRASP Catalog (version 2)	NA	NA	NA	NA	NA	NA	1.7e-09	NA	NA	1928	NA	NA	NA	NA
rs7864322	chr9:100548934	C/T	Fasting serum thyroid stimulating hormone TSH uIUmL in children	Comuzzie AG	23251661	2012	Hispanic	NHLBI GRASP Catalog (version 2)	NA	NA	NA	NA	NA	NA	3.23e-09	NA	NA	815	NA	NA	NA	NA
rs7850258	chr9:100549013	A/G	Hypothyroidism	Denny JC	21981779	2011	European	NHGRI-EBI GWAS Catalog	NA	NA	NA	0.35	NA	NA	4e-09	NA	NA	NA	NA	NA	NA	NA
rs7850258	chr9:100549013	A/G	Hypothyroidism	Denny JC	21981779	2011	European	NHGRI-EBI GWAS Catalog	NA	NA	NA	NA	NA	NA	4e-09	NA	NA	NA	NA	NA	NA	NA
rs7850258	chr9:100549013	A/G	Fasting serum thyroid stimulating hormone TSH uIUmL in children	Comuzzie AG	23251661	2012	Hispanic	NHLBI GRASP Catalog (version 2)	NA	NA	NA	NA	NA	NA	2.96e-09	NA	NA	815	NA	NA	NA	NA
rs7850258	chr9:100549013	A/G	Hypothyroidism	Denny JC	21981779	2011	European	NHLBI GRASP Catalog (version 2)	NA	NA	NA	NA	NA	NA	3.93e-09	NA	NA	13881	NA	NA	NA	NA
rs7850258	chr9:100549013	A/G	Hypothyroidism	Eriksson N	22493691	2012	European	NHLBI GRASP Catalog (version 2)	NA	NA	NA	NA	NA	NA	2.5e-19	NA	NA	39282	NA	NA	NA	NA
rs7850258	chr9:100549013	A/G	Radiation related thyroid cancer	Takahashi M	20350937	2010	European	NHLBI GRASP Catalog (version 2)	NA	NA	NA	NA	NA	NA	1.7e-09	NA	NA	1928	NA	NA	NA	NA
rs1443438	chr9:100550028	T/C	Obesity related traits	Comuzzie AG	23251661	2012	Hispanic	NHGRI-EBI GWAS Catalog	T	T/C	0.253	0.253	0.04	0.006547	1e-09	+	NA	NA	NA	NA	NA	uIU/mL increase
rs1443438	chr9:100550028	T/C	Fasting serum thyroid stimulating hormone TSH uIUmL in children	Comuzzie AG	23251661	2012	Hispanic	NHLBI GRASP Catalog (version 2)	NA	NA	NA	NA	NA	NA	1.03e-09	NA	NA	815	NA	NA	NA	NA
rs1443438	chr9:100550028	T/C	Hypothyroidism	Eriksson N	22493691	2012	European	NHLBI GRASP Catalog (version 2)	NA	NA	NA	NA	NA	NA	5.5e-11	NA	NA	39282	NA	NA	NA	NA
rs7030241	chr9:100550375	A/T	Fasting serum thyroid stimulating hormone TSH uIUmL in children	Comuzzie AG	23251661	2012	Hispanic	NHLBI GRASP Catalog (version 2)	NA	NA	NA	NA	NA	NA	1.03e-09	NA	NA	815	NA	NA	NA	NA
rs7027030	chr9:100550455	A/C	Fasting serum thyroid stimulating hormone TSH uIUmL in children	Comuzzie AG	23251661	2012	Hispanic	NHLBI GRASP Catalog (version 2)	NA	NA	NA	NA	NA	NA	1.49e-09	NA	NA	815	NA	NA	NA	NA
rs10739496	chr9:100552559	C/T	Fasting serum thyroid stimulating hormone TSH uIUmL in children	Comuzzie AG	23251661	2012	Hispanic	NHLBI GRASP Catalog (version 2)	NA	NA	NA	NA	NA	NA	2.03e-08	NA	NA	815	NA	NA	NA	NA
rs10983761	chr9:100553957	A/C	Fasting serum thyroid stimulating hormone TSH uIUmL in children	Comuzzie AG	23251661	2012	Hispanic	NHLBI GRASP Catalog (version 2)	NA	NA	NA	NA	NA	NA	2.03e-08	NA	NA	815	NA	NA	NA	NA
rs965513	chr9:100556109	A/G	Thyroid cancer	Gudmundsson J	19198613	2009	European	NHGRI-EBI GWAS Catalog	A	A/G	0.34	0.34	0.5596	0.05158	2e-27	+	NA	NA	NA	NA	NA	log(OR)
rs965513	chr9:100556109	A/G	Thyroid Neoplasms	Gudmundsson J	19198613	2009	European	NHGRI-EBI GWAS Catalog	NA	NA	NA	NA	NA	NA	2e-27	NA	NA	NA	NA	NA	NA	NA
rs965513	chr9:100556109	A/G	Thyroid cancer	Kohler A	23894154	2013	European	NHGRI-EBI GWAS Catalog	A	A/G	NA	NA	0.5766	0.09154	3e-10	+	NA	NA	NA	NA	NA	log(OR)
rs965513	chr9:100556109	A/G	Thyroid cancer	Mancikova V	25855579	2015	European	NHGRI-EBI GWAS Catalog	A	A/G	0.34	0.34	1965-01-01	0.1661	3e-23	+	NA	NA	NA	NA	NA	log(OR)
rs965513	chr9:100556109	A/G	Thyroid cancer Papillary radiation related	Takahashi M	20350937	2010	European	NHGRI-EBI GWAS Catalog	A	A/G	NA	NA	0.5008	0.07252	5e-12	+	NA	NA	NA	NA	NA	log(OR)
rs965513	chr9:100556109	A/G	Fasting serum thyroid stimulating hormone TSH uIUmL in children	Comuzzie AG	23251661	2012	Hispanic	NHLBI GRASP Catalog (version 2)	NA	NA	NA	NA	NA	NA	7.52e-09	NA	NA	815	NA	NA	NA	NA
rs965513	chr9:100556109	A/G	Hypothyroidism	Denny JC	21981779	2011	European	NHLBI GRASP Catalog (version 2)	NA	NA	NA	NA	NA	NA	2.7e-13	NA	NA	13881	NA	NA	NA	NA
rs965513	chr9:100556109	A/G	Hypothyroidism	Eriksson N	22493691	2012	European	NHLBI GRASP Catalog (version 2)	NA	NA	NA	NA	NA	NA	4.3e-19	NA	NA	39282	NA	NA	NA	NA
rs965513	chr9:100556109	A/G	Serum thyroid stimulating hormone TSH levels	Gudmundsson J	22267200	2012	European	NHLBI GRASP Catalog (version 2)	NA	NA	NA	NA	NA	NA	4.3e-31	NA	NA	71531	NA	NA	NA	NA
rs965513	chr9:100556109	A/G	Thyroid cancer	Gudmundsson J	19198613	2009	European	NHLBI GRASP Catalog (version 2)	NA	NA	NA	NA	NA	NA	1.7e-27	NA	NA	39547	NA	NA	NA	NA
rs965513	chr9:100556109	A/G	Thyroid cancer	Gudmundsson J	22267200	2012	European	NHLBI GRASP Catalog (version 2)	NA	NA	NA	NA	NA	NA	3e-18	NA	NA	71531	NA	NA	NA	NA
rs965513	chr9:100556109	A/G	Thyroid cancer papillary	Gudmundsson J	19198613	2009	European	NHLBI GRASP Catalog (version 2)	NA	NA	NA	NA	NA	NA	4.7e-23	NA	NA	39547	NA	NA	NA	NA
rs965513	chr9:100556109	A/G	Thyroid stimulating hormone TSH	Gudmundsson J	19198613	2009	European	NHLBI GRASP Catalog (version 2)	NA	NA	NA	NA	NA	NA	2.9e-14	NA	NA	39547	NA	NA	NA	NA
rs965513	chr9:100556109	A/G	Radiation related thyroid cancer	Takahashi M	20350937	2010	European	NHLBI GRASP Catalog (version 2)	NA	NA	NA	NA	NA	NA	4.8e-12	NA	NA	1928	NA	NA	NA	NA
rs965513	chr9:100556109	A/G	Radiation related thyroid cancer early onset	Takahashi M	20350937	2010	European	NHLBI GRASP Catalog (version 2)	NA	NA	NA	NA	NA	NA	2e-09	NA	NA	1928	NA	NA	NA	NA
rs10759944	chr9:100556972	A/G	Fasting serum thyroid stimulating hormone TSH uIUmL in children	Comuzzie AG	23251661	2012	Hispanic	NHLBI GRASP Catalog (version 2)	NA	NA	NA	NA	NA	NA	2.03e-08	NA	NA	815	NA	NA	NA	NA
rs10759944	chr9:100556972	A/G	Hypothyroidism	Denny JC	21981779	2011	European	NHLBI GRASP Catalog (version 2)	NA	NA	NA	NA	NA	NA	8.13e-09	NA	NA	13881	NA	NA	NA	NA
rs10759944	chr9:100556972	A/G	Hypothyroidism	Eriksson N	22493691	2012	European	NHLBI GRASP Catalog (version 2)	NA	NA	NA	NA	NA	NA	5.8e-19	NA	NA	39282	NA	NA	NA	NA
rs10759944	chr9:100556972	A/G	Thyroid cancer	Gudmundsson J	19198613	2009	European	NHLBI GRASP Catalog (version 2)	NA	NA	NA	NA	NA	NA	1.7e-19	NA	NA	39547	NA	NA	NA	NA
rs10759944	chr9:100556972	A/G	Radiation related thyroid cancer	Takahashi M	20350937	2010	European	NHLBI GRASP Catalog (version 2)	NA	NA	NA	NA	NA	NA	3.5e-09	NA	NA	1928	NA	NA	NA	NA
rs10818090	chr9:100561486	C/T	Fasting serum thyroid stimulating hormone TSH uIUmL in children	Comuzzie AG	23251661	2012	Hispanic	NHLBI GRASP Catalog (version 2)	NA	NA	NA	NA	NA	NA	2.03e-08	NA	NA	815	NA	NA	NA	NA
Look-up results of the replicated TSH, FT4, hypo- and hyperthyroidism associated loci or their proxies (r² >0.8) with other GWAS traits. Genome-wide significant associations (p-value <5E-8) are reported.
