# Supplementary material for: Genome-wide analyses identify a role for SLC17A4 and AADAT in thyroid hormone regulation
Source: Nat Commun. 2018 Oct 26;9:4455. doi: 10.1038/s41467-018-06356-1 (PMC6203810; doi:10.1038/s41467-018-06356-1)
Supplement: Supplementary file 9 — Supplementary Data 6 [file 41467_2018_6356_MOESM9_ESM.xlsx]

## Sheet: Table S6
Description of new loci
Discovery Trait	index SNP	Closest named genes (bold means the SNP is in the gene)	genes in recombination interval from RAPs	functional annotations: tissue specific direct regulation effect (cis-eQTL)	Closest gene function as given by GeneCards and Entrez Gene	Human Protein Atlas: expression in thyroid tissue	OMIM	PubMed search of "<gene name> and thyroid"	PubMed search of "<gene name> and pituitary gland"	PubMed search of "<gene name> and hypothalamus"	DEPICT gene (nominal p value)
TSH	rs6724073	DIRC3 (intronic), TNS1 (downstream)	DIRC3 (intronic), TNS1 (downstream)	NA	DIR3: encodes the vasopressin receptor, type 2. The V2 receptor is expressed in the kidney tubule responding to the pituitary hormone arginine vasopressin and maintaining water homeostasis in the organism. Associates diseases are: nephrogenic diabetes insipidus. TNS1: the protein encoded by this gene localizes to focal adhesion and crosslinks actin filaments plus contains a Src homology 2 domain …	DIRC3: NA. TNS1: medium.	DIRC3: #144700 ICD renal cell carcinoma nonpapillary; RCC. TNS1: tensin-null mice appear normal/healthy for several months and then develop cystic kidneys and renal failure.	DIRC3: two GWAS on differentiated thyroid cancer and cancer risk and one study on papillary thyroid carcinoma. TNS1: none.	DIRC3: none. TNS1: none.	DIRC3: none. TNS1: none.	DIRC3 (p-value 9.37*10-3)
TSH	rs28502438	TM4SF4 (intronic), WWTR1 (downstream)	TM4SF4 (intronic), WWTR1 (downstream), COMMD2 (downstream)	Associates with TM4SF4 in: pancreas p-value 1.74*10-7, testis p-value 2.15*10-9, thyroid p-value 2.61*10-6. Associates with WWTR1 in: thyroid p-value 3.80*10-11. Associates with WWTR1-AS1 in: thyroid p-value 8.16*10-6. Associates with COMMD2 in: thyroid p-value 6.02*10-11.	TM4SF4: the protein encoded by this gene is a member of the transmembrane 4 superfamily and is a cell-surface protein mediating signal transduction events important in the regulation of cell development, activation, growth, proliferation and motility. WWTR1: is a protein coding gene associated with the diseases epithelioid hemangioendothelioma and histiocytoid hemangioma. It is related to the pat…	TM4SF4: none. WWTR1: high. COMMD2: medium.	TM4SF4: NA. WWTR1: NA. COMMD2: coimmunoprecipitates with NFKB subunits RELA, RELB, p105 and p100.	TM4SF4: none. WWTR1: 6 scientific&medical abstracts: on thyroid carcinoma and thyroid development. COMMD2: interacts with ENaC (PMID: 23637203).	TM4SF4: none. WWTR1: none.	TM4SF4: none. WWTR1: none.	NA
TSH	rs13100823	IGF2BP2 (intronic), TRA2B (downstream)	RAP through proxy: rs11927381 IGF2BP2 (intronic), TRA2B (downstream), SENP2 (downstream)	No annotations on SNiPA found.	IGF2BP2: encodes an insulin-like growth factor 2 mRNA-binding protein. It functions by binding to the 5' UTR of the IGF2 mRNA and regulates IGF2 translation. TRA2B: encodes a nuclear protein functioning as a sequence-specific serine/arginine splicing factor playing a role in mRNA processing, splicing patterns and gene expression. SUMO1 is a small ubiquitin-like protein that can be covalently conj…	IGF2BP2: medium. TRA2B: high. SENP2: medium.	IGF2BP2: Diabetes mellitus, noninsulin-dependent, susceptibility to. TRA2B: NA. SENP2: NA.	IGF2BP2: none. TRA2B: TRA2B interacts with a calcitonin-specific splice enhancer in thyroid C cells PMID:12531473. SENP2: none.	IGF2BP2: none. TRA2B: none. SENP2: none.	IGF2BP2: none. TRA2B: none. SENP2: none.	NA
TSH	rs59381142	HES1 (upstream), CPN2 (downstream)	HES1 (downstream), CPN2 (downstream)	NA	HES1: This protein belongs to the helix-loop-helix family of transcription factors. It is a transcriptional repressor binding to the N-box. CPN2: this gene is related to enzyme regulator activity.	HES1: NA. CPN2: none.	HES1: Hes1-deficient mice have gallbladder agenesis and severe hypoplasia of extrahepatic bile ducts. Hes1-/- mice express the proendocrine gene Neurog3 leading to the differentiation of endocrine and exocrine cells out of biliary epithelium. Thus, Hes1 determines biliary organogenesis by preventing the pancreatic differentiation program, probably by directly repressing transcription of Neurog3. …	HES1: 18 scientific&medical abstracts on: thyroid cancer and Notch pathway. CPN2: none.	HES1: 41 scientific&medical abstracts on Notch pathway, cellular localization, pituitary development, pituitary adenomas and genetics of the hypothalamic-pituitary-gonadal axis. CPN2: none.	HES1: 39 scientific&medical abstracts on: pituicyte differentiation, hypothalamic development, lobe formation and appetite development. CPN2: none.	no gene symbol (1.32E-04)
TSH	rs1265091	PSORS1C1 (downstream), PSORS1C2 (upstream), CCHCR1 (downstream)	PSORS1C1 (downstream), PSORS1C2 (upstream), CCHCR1 (downstream)	No annotations on SNiPA found.	PSORS1C1: This gene is one of several susceptibility genes to psoriasis ans systemic sclerosis near the MHC class I region. PSORS1C2: Protein coding gene associated with psoriasis. CCHCR1: Protein coding gene associated with psoriasis.	PSORS1C1: NA. PSORS1C2: none. CCHCR1: NA.	PSORS1C1: NA. PSORS1C2: NA. CCHCR1: transgenic mice with nonrisk vs HCR*WWCC risk allele under cytokratin-14 promotor. Mice are phenotypically and skin histologically normal. Gene expression: upregulation of cytokeratins and cornified cell envelope.	PSORS1C1: none. PSORS1C2: none. CCHCR1: none.	PSORS1C1: none. PSORS1C2: none. CCHCR1: none.	PSORS1C1: none. PSORS1C2: none. CCHCR1: none.	Not found
TSH	rs118039499	TMEM71 (intronic), PHF20L1 (upstream)	TMEM71 (intronic), PHF20L1 (upstream)	NA	TMEM71: is a protein coding gene. PHF20L1: is also a protein coding gene.	TMEM71: medium. PHF20L1: high.	TMEM71: NA. PHF20L1: NA.	TMEM71: none. PHF20L1: none.	TMEM71: none. PHF20L1: none.	TMEM71: none. PHF20L1: none.	TG (p-value 7.84*10-8)
TSH	rs56009477	SLC25A37 (upstream), ENTPD4 (upstream)	SLC25A37 (upstream), ENTPD4 (upstream)	Associates with SLC25A37 in: thyroid p-value 1.96*10-6.	SLC25A37: solute carrier in the mitochondrial inner membrane functioning as an iron importer for the synthesis of mitochondrial heme and iron-sulfur clusters. ENTPD4: this gene encodes a member of the apyrase protein family that catalyze the hydrolysis of nucleotide diphosphates and triphosphates. The encoded protein is an endo-apyrase and may play a role in salvaging nucleotides from lysosomes.	SLC25A37: high. ENTPD4: medium.	SLC25A37: zebrafish mutant frascati (frs) showing profound hypochromic anemia due to mitochondrial iron uptake defects. The few frs mutants that survived to the juvenile stage were pale and growth retarded and showed cardiomegaly, suggestive of high-output heart failure from severe chronic anemia. ENTPD4: NA.	SLC25A37: none. ENTPD4: none.	SLC25A37: none. ENTPD4: none.	SLC25A37: none. ENTPD4: none.	LOXL2 (p-value 2.06*10-3)
TSH	rs10957494	SULF1 (upstream), PREX2 (downstream)	SULF1 (upstream), SLCO5A1 (downstream)	Associates with SULF1 in: thyroid, p-value 1.42*10-5.	SULF1: This gene encodes an extracellular heparan sulfate endosulfatase. The enzyme is secreted, subsequently localized to the cell surface and down-regulated in HCC, ovarian and breast cancer. PREX2: The protein encoded by this gene belongs to phosphatidylinositol 3,4,5-triphosphate-dependent Rac exchanger family. This protein facilitates the exchange of GDP for GTP on Rac1. This gene also plays…	SULF1: low. PREX2: low. SLCO5A1: NA.	SULF1: Associated with #600383 Mesomelia-synostosis syndrome through deletions of varying lengths, but always encompass only two genes: SULF1 and SLCO5A1. PREX2: Prex2-/- mice were relatively thin at birth, but in adult mice Purkinje dendritic trunks became shriveled and unordered and the mice showed a mild motor coordination defect worsening with age, which was more pronounced in females. SLCO5A…	SULF1: Meta-analysis of case-control association studies confirmed SULF1 polymorphism associates with the risk of differentiated thyroid carcinoma PMID:26843521. PREX2: none. SLCO5A1: none.	SULF1: one abstract: GWAS on prolactin levels (plasma+cerebrospinal fluid): PMID: 27357110. PREX2: none. SLCO5A1: none.	SULF1: two abstracts: 1) transcriptional profiling of the hypothalamus: PMID: 22473294 and 2) the expression of Sulf1 in the chick forebrain during development: PMID: 19653319. PREX2: none. SLCO5A1: none.	NA
TSH	rs9298749	CCDC171 (downstream), BNC2 (downstream)	CCDC171 (downstream), BNC2 (downstream)	Associates with BNC2 in: thyroid p-value 7.16*10-10.	CCDC171: is a protein coding gene. BNC2: is a protein coding gene.	CCDC171: low. BNC2: none.	CCDC171: NA. BNC2: Bnc2 -/- mice were abnormally small and died within 24 hours of birth showing aerial distention of the digestive tract associated with clefting of secondary palate and abnormalities of craniofacial bones and tongue. It has been concluded that BNC2 is essential for the multiplication of craniofacial mesenchymal cells during embryogenesis.	CCDC171: none. BNC2: none.	CCDC171: none. BNC2: none.	CCDC171: none. BNC2: none.	NA
TSH	rs11255790	GATA3 (downstream), CELF2 (upstream)	LINC00708 (upstream)	Associates with GATA3 in: thyroid p-value 8.39*10-7.	GATA3: This gene encodes a protein of the GATA family of transcription factors and contains two GATA-type zinc fingers regulating T-cell development and endothelial cell biology. CELF2: belongs to the CELF/BRUNOL protein family containing two N-terminal RNA recognition motif domains, one C-terminal RRM domain and a divergent aa segment regulating pre-mRNA alterntive splicing and mRNA editing and …	GATA3: low. CELF2: none.	GATA3: # 146255. Hypoparathyroidism, sensorineural deafness, and renal dysplasia; HDR. CELF2: NA.	GATA3: 17 scientific&medical abstracts: on tumors, immune system and endocrine disorders. CELF2: none.	GATA3: seven abstracts on: effects on gonadotrope and thyrotrope function, stem cells, intrathyroidal tumors and steroidgenesis. CELF2: none.	GATA3: four abstracts on gonadotropin, reproduction and development of neurons in zebrafish. CELF2: two abstracts: 1) microarray analysis of rat transcriptomes: PMID: 26166732 and 2) protein expression in differentiating cells of the developing rodent forebrain: PMID: 11850193.	NA
TSH	rs4933466	PTEN (downstream), RNLS (downstream)	PTEN (downstream), RNLS (downstream), KLLN (upstream)	NA	PTEN: This gene was identified as a tumor suppressor. The protein encoded is a phosphatidylinositol-3,4,5-triphosphate 3-phosphatase and dephosphorylates phosphoinositides. It negatively regulates AKT/PKB signaling pathway. Another isoform initiates translation and is associated with the mitochondrial inner membrane regulating energy metabolism. RNLS: is a flavin adenine dinucleotide-dependent am…	PTEN: medium. RNLS: NA. KLLN: NA.	PTEN: Bannayan-Riley-Ruvalcaba syndrome; Cowden syndrome 1; Endometrial carcinoma, somatic; Lhermitte-Duclos syndrome; Macrocephaly/autism syndrome; Malignant melanoma, somatic; PTEN hamartoma tumor; Squamous cell carcinoma, head and neck, somatic; VATER association with macrocephaly and ventriculomegaly; Glioma susceptibility 2; Meningioma; Prostate cancer, somatic. RNLS: NA. KLLN: #615107 Cowde…	PTEN: 393 scientific&medical abstracts. RNLS: none. KLLN: 3 abstracts on Cowden syndrome and its association with thyroid cancer.	PTEN: 47 abstracts on pituitary tumors, senecence and lactation. RNLS: none. KLLN: none.	PTEN: 25 abstracts on: somatostatin, insulin resistance, obesity and leptin. RNLS: none. KLLN: none.	NA
TSH	rs4445669	CADM1 (intronic), NXPE2 (downstream), NXPE4 (upstream)	CADM1 (intronic), NXPE2 (downstream)	Associates with CADM1 in: skin 3.81*10-44, blood p-value 1.04*10-7, adipocyte p-value 9.87*10-20, monocyte p-value 5.79*10-24. Associates with NXPE4 in: skin p-value 3.55*10-5, thyroid p-value 5.65*10-52.	CADM1: Protein coding gene associated with asthenopia and lung cancer. Related pathways are cell junction organization and cell adhesion molecules. NXPE2: Protein coding gene. NXPE4: Protein coding gene.	CADM1: medium. NXPE2: none. NXPE4: none.	CADM1: Tslc1 +/- mice with increased proliferation of astrocytes. NXPE2/4: NA.	CADM1: none. NXPE2: none. NXPE4: none.	CADM1: two abstracts: 1) papillomavirus 16 and cervical neoplastic cells: PMID: 265552048 and 2) DNA methylation in papillomavirus-infected cervical cells: PMID: 26768780. NXPE2: none. NXPE4: none.	CADM1: one abstract on regulation of body weight and energy homeostasis by neuronal cell adhesion molecule 1: PMID: 28628102. NXPE2: none. NXPE4: none.	CADM1 (p-value 6.76*10-3)
TSH	rs7329958	SPATA13 (intronic), PARP4 (downstream)	SPATA13 (intronic), C1QTNF9 (upstream)	Associates with SPATA13 in: thyroid p-value 1.46*10-5	SPATA13: Protein coding gene associated with diseases: adenomatous polyposis coli and dravet syndrome. Related to the regulation of RAC1 activity and G-protein signaling-regulation of CDC42 activity pathways. PARP4: the encoded protein catalyzes a poly(ADP-ribosyl)ation reaction. The catalytic domain is homologous to poly(ADP-ribosyl)transferase, but needs activation through other factors (protei…	SPATA13: medium. PARP4: medium. C1QTNF9: NA.	SPATA13: NA. PARP4: NA. C1QTNF9: NA.	SPATA13: GWAS: novel candidate loci for differentiated thyroid cancer risk: SPATA13 p-value 3.25*10-6 (PMID:25029422). PARP4: germline PARP4 mutations were detected with high frequency among patients with primary thyroid and breast cancers (PMID:26699384). C1QTNF9: none.	SPATA13: none. PARP4: none. C1QTNF9: none.	SPATA13: none. PARP4: none. C1QTNF9: none.	SPATA13 (p-value 2.27*10-5)
TSH	rs12893151	TSHR (downstream), GTF2A1 (upstream)	TSHR (downstream), GTF2A1 (upstream)	NA	TSHR: The protein encoded by this gene is a receptor for thyrothropin and thyrostimulin. It is a major controller of thyroid cell metabolism. GTF2A1: accurate transcription initiation for TATA class II genes, ordered assembly of RNA polymerase II and general initiation factors.	TSHR: high. GTF2A1: high.	TSHR: #603373 - hyperthyroidism, familial gestational. #609152 - hyperthyroidism, non-autoimmune. #275200 - hypothyroidism, congenital, nongoitrous, 1; CHNG1. GTF2A1: NA.	TSHR: 1,144 scientific&medical abstracts. GTF2A1: none	TSHR: 60 scientific&medical abstracts. GTF2A1: none.	TSHR: 24 scientific&medical abstracts. GTF2A1: none.	TSHR (p-value 1.13*10-7)
TSH	rs30227	MKL2 (downstream), PARN (downstream)	MKL2 (downstream), PARN (downstream)	Associates with RP11-65J21.3 (novel lincRNA) in: thyroid p-value 3.02*10-18	MKL2: Protein coding gene - nucleic acid and actin binding: associated with chondroid lipoma and lipoma. PARN: protein encoded by this gene is a 3'-exoribonuclease prefering poly(A) as substrate and is involved in the decay of eukaryotic mRNA and silencing of maternal mRNA during oocyte maturation and early embryonic development. It is also involved in nonsense-mediated decay of mRNA premature st…	MKL2: high. PARN: high.	MKL2: NA. PARN: gene-phenotype relationships: Dyskeratosis congenita, Pulmonary fibrosis and/or bone marrow failure, telomere-related.	MKL2: none. PARN: none.	MKL2: none. PARN: none.	MKL2: none. PARN: none.	NA
TSH	rs1045476	ADCY9 (intronic), CREBBP (upstream)	ADCY9 (intronic), CREBBP (upstream)	NA	ADCY9: is a membrane bound enzyme that catalyses the formation of cyclic AMP from ATP. It is regulated by G-protein-coupled receptors, protein kinases and calcium. CREBBP: this gene is ubiquitously expressed and involved in the transcriptional coactivation of many different transcription factors. It binds to CREB, which is known to play a critical role in embryonic development, growth control and…	ADCY9: low. CREBBP: high.	ADCY9: NA. CREBBP: #180849 Rubinstein-Taybi syndrome; RSTS1 and #610543 chromosome 16p13.3 deletion syndrome, proximal.	ADCY9: none. CREBBP: 36 scientific&medical abstracts.	ADCY9: none. CREBBP: 29 scientific&medical abstracts.	ADCY9: none. CREBBP: 28 scientific&medical abstracts.	ADCY9 (p-value 1.84*10-4)
TSH	rs77819282	NSF (intronic), ARL17A (upstream)	NSF (intronic), WNT3 (downstream)	Associates with FAM215B, KANSL1, KANSL1-A51, LRRC37A, LRRC37A17P, LRRC37A2, MAPT, MAPT-AS1, NSF, RP11-259G18.1, RP11-259G18.2, RP11-259G18.3, RP11-669E14.4, SPPL2C, WNT3 in: various tissues. Associates with NSF in: blood p-value 7.00*10-6. Associates with WNT3 in: thyroid p-value 1.77*10-23. Assocations with thyroid in: FAM21B p-value 5.65*10-7, LRRC37A p-value 3.29*10-24, LRRC37A2 p-value 7.35*1…	NSF: is a protein coding gene and associates with tetanus and neuronal intranuclear inclusion disease. Related pathways are transport to the Golgi and subsequent modification as well as circardian entrainment. ARL17A is a protein coding gene. WNT3: gene family is structurally related to genes encoding secreted signaling proteins and has been implicated in oncogenesis and developmental processes.	NSF: low. ARL17A: medium. WNT3: none.	NSF: NA. ARL17A: NA. WNT3: #273395 Tetraamelia syndrome, autosomal recessive; TETAMS.	NSF: 12 scientific&medical abstracts on very different topics. ARL17A: none. WNT3: 2 abstracts: 1) differentiation of embryonic stem cells; 2) THRA1 and D17S183 flank an interval of < 4 cM for the BRCA1 gene.	NSF: 226 scientific&medical abstracts. ARL17A: none. WNT3: one abstract on Wnt protein secretion and association with the cell surface: PMID: 8167409.	NSF: 70 scientific&medical abstracts. ARL17A: none. WNT3: none.	Not found
TSH	rs1157994	BCAS3 (intronic), TBX4 (upstream)	BCAS3 (intronic), TBX2 (upstream)	Associates with TBX2-AS1 in: thyroid p-value 2.61*10-5. Associates with RP11-332H18.5 in: thyroid p-value 4.77*10-6.	BCAS3: is a protein coding gene associated with breast cancer. TBX4: this gene is phylogenetically conserved the T-box domain. It encodes transcription factors involved in the regulation of developmental processes probably limb development and limb identity. TBX2: this gene is phylogenetically conserved as the T-box domain. It encodes transcription factors involved in the regulation of developmen…	BCAS3: medium. TBX4: NA. TBX2: high.	BCAS3: NA. TBX4: # 147891 Ischiocoxopodopatellar syndrome; ICPPS. TBX2: Tbx2-null mutation is lethal homozygously due to cardiovascular malformations, but mice appear normal if heterozygous.	BCAS3: 1 abstract: Fusion gene microarray reveals cancer type-specificity among fusion genes; the BCAS4-BCAS3 fusion gene was validated in the MCF-7 breast cancer cell lines as true positive fusion transcripts. TBX4: 4 abstracts on gene expression in melanoma/breast carcinoma, microdeletion of TBX4 in thyroid duct cysts and TBX4 in lung bud formation. TBX2: 1 abstract on a microdeletion encompass…	BCAS3: none. TBX4: two abstracts: 1) pituitary development: PMID: 10049363 and 2) hindlimb cis-regulatory elements: PMID: 23201014. TBX2: four abstracts on the neurohypophysis, hypothalamic-pituitary axis, hindlimb regulatory elements and chordate evolution.	BCAS3: none. TBX4: one abstract on hindlimb morphogenesis and pituitary development: PMID: 10049363. TBX2: three abstracts on the neurohypophysis, the developing hypothalamic-pituitary axis and morphogenesis in the hypothalamus.	NA
TSH	rs12390237	PRKX (intronic), MXRA5 (upstream)	X-Chromosome (=NA)	NA	PRKX: This gene encodes a serine threonine protein kinase similar to cyclic AMP dependent protein kinases. The encoded protein is developmentally regulated, involved in renal epithelial morphogenesis and macrophage/granulocyte maturation. Abnormal recombination leads to sex reversal disorders. MXRA5: This gene encodes matrix-remodelling associated proteins and contains 7 leucine-rich repeats and …	PRKX: high. MXRA5: none.	PRKX: NA. MXRA5: NA.	PRKX: none. MXRA5: none.	PRKX: none. MXRA5: none.	PRKX: none. MXRA5: none.	Not found
FT4	rs4954192	ACMSD (intronic), CCNT2 (upstream)	ACMSD (intronic), CCNT2 (upstream)	Associates with TMEM163 in: muscularis mucosae p-value 3.24*10-6, testis p-value 5.68*10-7, tibial artery p-value 8.04*10-6. Associates with CCNT2-AS1 in: testis p-value 1.69*10-6, transformed fibroblasts p-value 2.25*10-5.	ACMSD: this gene encodes the enzyme alpha-amino-beta-carboxy-muconate-epsilon-semialdehyde (ACMS) decarboxylase. The neuronal excitotoxin quinolinate, which is derived from ACMS, is an intermediate in the de novo synthesis pathway of NAD from tryptophane and associates with several neurodegenerative disorders, like Pellagra. CCNT2: the protein encoded by this gene belongs to the highly conserved …	ACMSD: none. CCNT2: medium.	ACMSD: NA. CCNT2: NA.	ACMSD: none. CCNT2: none.	ACMSD: none. CCNT2: none.	ACMSD: none. CCNT2: none.	NA
FT4	rs6785807	SOX2 (downstream), ATP11B (upstream)	SOX2 (downstream)	NA	SOX2: is an intronless gene encoding a member of the SRY-related HMG-box transcription factors involved in embryonic development regulation and determination of cell fate. The product of this gene is required for stem-cell maintenance in the CNS and regulates gene expression in the stomach. Mutations are associated with optic nerve hypoplasia, syndromic microphthalmia and severe structural eye ma…	SOX2: none. ATP11B: none.	SOX2: #206900 microphthalmia, syndromic 3; MCOPS3. SOX2 amplifies lung cancer and esophageal cancer and has been indentified as a lineage-survival oncogene in these squamous cell carcinomas. ATP11B: NA.	SOX2: 38 scientific&medical abstracts on e.g. thyroid cancer, but also on the activation of SOX by thyroid hormone in developing stem cells. ATP11B: none.	SOX2: 140 scientific&medical abstracts. ATP11B: none.	SOX2: 96 scientific&medical abstracts. ATP11B: none.	NA
FT4	rs17185536	MCHR2 (upstream), SIM1 (downstream)	MCHR2 (upstream), SIM1 (downstream)	NA	MCHR2: is a protein coding gene associated with peach allergy. Among its related pathways are peptide ligand-binding receptors and RET signaling. SIM1: is a drosophila single-minded gene homolog important in development and neurogenesis. It is involved in certain dysmorphic features and abnormalities of brain development and/or mental retardation of Down syndrome.	MCHR2: NA. SIM1: NA.	MCHR2: NA. SIM1: gene-phenotype relation: obesity, severe. Sim1-/- mice lack paraventricular nucleus and die perinatally. Sim1+/- mice were hyperphagic with normal energy expenditure.	MCHR2: none. SIM1: 3 scientific&medical abstracts on: TSH expression (PMID: 23000398), obesity (PMID: 21209091) and neuroendocrine cell differentiation (PMID: 12947113).	MCHR2: 39 scientific&medical abstracts. SIM1: 13 scientific&medical abstracts.	MCHR2: eight scientific&medical abstracts mostly on melanin-concentrating hormone. SIM1: 70 scientific&medical abstracts.	NA
FT4	rs10946313	ID4 (upstream), RNF144B (downstream)	ID4 (upstream)	NA	ID4: this gene encodes a member of the inhibitor of DNA binding protein family, which can act as tumor suppressors and its activity depends on its binding partner. RNF144B: is a protein coding gene related to pathways of innate immune system and class I MHC mediated antigen processing and presentation.	ID4: medium. RNF144B: low.	ID4: NA. RNF144B: NA.	ID4: 10 scientific&medical abstracts on: thyroid cancer, gene expression in thyroid and oligodencrocyte development/differentiation. RNF144B: none.	IDA: 31 scientific&medical abstracts. RNF144B: none.	IDA: 74 scientific&medical abstracts. RNF144B: none.	NA
FT4	rs9356988	SLC17A4 (intronic), SLC17A1 (downstream)	SLC17A4 (intronic), SLC17A1 (downstream), SCL17A3 (downstream)	Association with HIST1H2BA, TRIM38, U91328.19, U91328.22. Associates with TRIM38 in: thyroid p-value 6.22*10-6, U91328.19 p-value 1.47*10-7. Associates with SCL17A3 in: blood p-value 5.11*10-5.	SLC17A4: encodes for a sodium/phosphate cotransporter in the intestinal mucosa playing an important role in the absorption of phosphate. SLC17A1: the protein encoded by this gene is a urate transporter and associated with gout. Related pathways are: transport of glucose and other sugars, bile salts and organic acids, metal ions and amine compounds and uricosurics. SLC17A3: the protein encoded by …	SLC17A4: none. SLC17A1: NA. SLC17A3: none.	SLC17A4: in linkage disequilibrium with SLC17A3, whichis in linkage disequilibrium with SCL17A1 causal for #612671 uric acid concentration, serum, quantitative trait locus 4; UAQTL4.	SLC17A4: none. SLC17A1: none. SLC17A3: none.	SLC17A4: none. SLC17A1: none. SLC17A3: none.	SLC17A4: none. SLC17A1: one abstract on evolution and tissue expression: PMID: 20059771. SLC17A3: none.	NA
FT4	rs67583169	CA8 (upstream), RAB2A (upstream)	CA8 (upstream), RAB2A (upstream)	Association with CA8 in: pituitary tissue p-value 3.07*10-7.	CA8: The protein encoded by this gene is an carbonic anhydrase and is associated with cerebellar ataxia, mental retardation and dysequilibrium syndrome 3 and polymorphisms in this gene associate with osteoporosis and overexpression of this gene in osteosarcoma cells suggests an oncogenic role. RAB2A: The protein encoded by this gene belongs to the Rab family containing highly conserved domains in…	CA8: none. RAB2A: medium.	CA8: #613227 cerebellar ataxia, mental retardation, and dysequilibrium syndrome 3; CAMRQ3. RAB2A: NA.	CA8: none. RAB2A: none.	CA8: none. RAB2A: none.	CA8: none. RAB2A: none.	NA
FT4	rs10818937	NEK6 (upstream), PSMB7 (downstream)	NEK6 (upstream), LHX2 (downstream)	Association with NEK6 in: thyroid p-value 2.12*10-14. Associates with PSMB7 in: thyroid p-value 2.48*10-6.	NEK6: the protein encoded by this gene is a kinase required for progression through metaphase in mitosis and inhibition of the protein can lead to apoptosis as enhancement can lead to tumorigenesis by suppressing tumor cell senescence. PSMB7: the encoded protein is a member of the proteasome B-type family cleaving peptides in a non-lysosomal pathway and its expression is downregulated by gamma in…	NEK6: none. PSMB7: high. LHX2: NA.	NEK6: NA. PSMB7: NA. LHX2: Loss of DNMT3B function in cells from ICF patients results in loss of methylation at LHX2. DNMT3B is causal for #242860 immunodeficiency-centrometic instability-facial anomalies syndrome 1. Lhx-/- mice have defects in the development of eyes, forebrain and erythrocytes and are lethal before birth.	NEK6: none. PSMB7: none. LHX2: 3 abstracts on TSH activation through Lhx2, expression in small-cell lung cancer and immortalization of pituitary cells in transgenic mice.	NEK6: none. PSMB7: none. LHX2: 12 scientific&medical abstracts.	NEK6: none. PSMB7: none. LHX2: 17 scientific&medical abstracts.	NA
FT4	rs10119187	GLIS3 (intronic), SLC1A1 (upstream)	GLIS3 (intronic), SLC1A1 (upstream)	NA	GLIS3: This gene is a member of the GLI-similar zinc finger protein family and encodes a nuclear protein. The protein functions as both a repressor and activator of transcription and is involved in the development of pancreatic beta cells, the thyroid, eye, liver and kidney. Mutations are associated with neonatal diabetes and congenital hypothyroidism. SLC1A1: This gene encodes a member of the hi…	GLIS3: medium. SLC1A1: high.	GLIS3: #610199 diabetes mellitus, neonatal, with congenital hypothyroidism; NDH. SLC1A1: #615232 schizophrenia 18; SCZD18. #222730 dicarboxylic aminoaciduria; DCBXA. Slc1a1-null mice have a phenotype similar to Parkinson disease. Association with #181500 schizophrenia; SCZD.	GLIS3: 6 scientific&medical abstracts: on phenotypes associated with GLIS3 (DM, hypothyrodism). SLC1A1: none.	GLIS3: one abstract: a meta-analysis of thyroid-related traits: PMID: 23408906. SLC1A1: one abstract on glutamate system genes and pediatric obsessive-compulsive disorder: PMID: 23154099.	GLIS3: none. SLC1A1: three scientific&medical abstracts: 1) glutamate transporters and body weight: PMID: 12956725 and 2) glutamate uptake and GTRAP3-18 expression: PMID: 12562531 and 3) circadian variation of glutamate transporter mRNA: PMID: 8718355.	NA
FT4	rs11039355	AGBL2 (upstream), FNBP4 (downstream)	AGBL2 (upstream), FNBP4 (downstream), MTCH2(=SLC25A50, upstream)	Associates with C1QTNF4, FNBP4, MADD, MTCH2, MYBPC3, NDUFS3, RAPSN. Associates with RAPSN in: thyroid pval 2.00*10-5. Associates with FNBP4 in: transformed fibroblasts p-value 1.81*10-6. Associates with MTCH2 in: muscularis mucosae p-value 1.62*10-6, skeletal muscle p-value 1.90*10-7, cortex p-value 8.97*10-7, nucleus accumbens p-value 1.98*10-6, testis p-value 7.19*10-9.	AGBL2: is a protein coding gene associated with dyskinesia of the esophagus and bone inflammation disease. FNBP4: is a protein coding gene associated with microphthalmia with limb anomalies. MTCH2: encodes a SLC25 family member of nuclear-encoded transporters localized in the mitochondrial membrane. Several SNPs in this locus associate with obesity.	AGBL2: high. FNBP4: medium. MTCH2: none.	AGBL2: NA. FNBP4: #206920 microphthalmia with limb anomalies. MTCH2: association with obesity not confirmed.	AGBL2: none. FNBP4: none. MTCH2: none.	AGBL2: none. FNBP4: none. MTCH2: none.	AGBL2: none. FNBP4: one abstract on the characterization of the FMN2 gene: PMID: 15289902. MTCH2: four abstracts 1) expression of obesity-related genes in rats and 2) GWAS identifies obesity genes associated with adiposity measures and 3) lifestyle factors/obesity in MONICA/KORA and 4) obesity: from genetics to physiology.	NA
FT4	rs4149056	SLCO1B1 (intronic), SLCO1A2 (downstream)	SLCO1B1 (intronic), SLCO1A2 (downstream)	NA	SLCO1B1: this gene encodes a liver-specific member of the organic anion transporter family and is a transmembrane receptor mediating sodium-independent uptake of many compounds including drug compounds into hepatocytes. SLCO1A2: this gene encodes a sodium-independent transporter mediating cellular uptake of organic ions in the liver inlcuding bile acids, bromosulphophthalein and steroidal compoun…	SLCO1B1: NA. SLCO1A2: NA.	SLCO1B1: #237450 hyperbilirubinemia, rotor type; HBLRR. SLCO1A2: NA.	SLCO1B1: 4 scientifc&medical abstracts on: thyroid hormone metabolism and thyroid hormone receptor interplay with organic anion transport systems in the liver. SLCO1A2: 2 scientific&medical abstracts on: 1) transport of thyroid hormones; 2) thyroid hormone transporter expression in human placenta.	SLCO1B1: none. SLCO1A2: none.	SLCO1B1: none. SLCO1A2: none.	NA
FT4	rs11626434	MEG9 (downstream), DIO3 (upstream), PPP2R5C (upstream)	DIO3 (upstream), PPP2R5C (upstream)	NA	MEG9: is an RNA gene and is affiliated with the non-coding RNA class. DIO3: the protein encoded by this intronless gene belongs to the iodothyronine deiodinase family and catalyzes the inactivation of thyroid hormone to inactive metabolites. This enzyme is highly expressed in the pregnant uterus, placenta, fetal and neonatal tissues and plays an essential role in the regulation of thyroid hormone…	MEG9: not found. DIO3: NA. PPP2R5C: medium.	MEG9: NA. DIO3: Dio3-knockout mice demonstrate neonatal thyrotoxicosis followed by persistent central hypothyroidism with low T4/T3 levels and increased TRH levels. PPP2R5C: Mutations in PPP2R5C cause human overgrowth.	MEG9: none. DIO3: 125 scientific&medical abstracts. PPP2R5C: none.	MEG9: none. DIO3: 35 scientific&medical abstracts. PPP2R5C: none.	MEG9: none. DIO3: 50 scientific&medical abstracts. PPP2R5C: none.	NA
FT4	rs225014	DIO2 (intronic), CEP128 (downstream)	NRXN3 (downstream), DIO2 (intronic), CEP128 (downstream)	Association with DIO2 in: thyroid p-value 2.28*10-5.	DIO2: the protein encoded by this gene belongs to the deiodinase family and catalyzes the conversion of thyroxine to 3,5,3'-triiodothyronine. It is highly expressed in the thyroid and contributes to the increase in T3 production in patients with Graves disease and thyroid adenomas. CEP128: is a protein coding gene. NRXN3: encodes a member of a family of proteins in the nervous system functioning …	DIO2: low. CEP128: medium. NRXN3: non.	DIO2: Dio2-knockout mice had no gross phenotypic abnormalities, except a mild growth retardation in males. Serum T4 and TSH levels were elevated significantly suggesting a resistant feedback mechanism of the pituritary gland to plasma T4 dependent on the local conversion of T4 to T3 in the pituitary (hypothalamus). CEP128: NA. NRXN3: knock-out mice showed that alpha-neurexins are required for nor…	DIO2: 221 scientific&medical abstracts. CEP128: none. NRXN3: 1 abstract on autoimmune thyroid disease and indentification of novel susceptibility genes (PMID: 23118423).	DIO2: 76 scientific&medical abstracts. CEP128: none. NRXN3: one abstract on SNP detection of candidate genes associated with puberty in cattle: PMID: 28340271.	DIO2: 88 scientific&medical abstracts. CEP128: none. NRXN3: two abstracts 1) SNP detection of candidate genes associated with puberty in cattle: PMID: 28340271 and 2) expression of obesity-related genes in diabetic fatty rats: PMID: 22553958.	NA
FT4	rs12907106	USP3 (intronic), FBXL22 (upstream)	USP3 (intronic), FBXL22 (downstream), DAPK2 (upstream)	Associates with HERC1 in blood p-value 7.09*10-6.	USP3: is a protein coding gene related to the pathways: Ubiquitin-Proteasome Dependent Proteolysis. FBXL22: This gene encodes a member of the F-box protein family and interacts with S-phase kinase-associated protein 1A and cullin in order to form Skp, Cullin, F-box complexes functioning as ubiquitin ligases. DAPK2: this protein belongs to the serine/threonine protein kinase family similar to DAPK…	USP3: NA. FBXL22: NA. DAPK2: NA.	USP3: NA. FBXL22: NA. DAPK2: NA.	USP3: PMID: 11274407: USP in Drosophila and its implication for the retinoid X receptor and thyroid hormone signaling. FBXL22: none. DAPK2: 5 abstracts on thyroid cancer.	USP3: none. FBXL22: none. DAPK2: five scientific&medical abstracts on pituitary tumors and apoptosis.	USP3: none. FBXL22: none. DAPK2: none.	NA
FT4	rs8063103	SNX29 (downstream), CPPED1 (downstream)	SNX29 (downstream), CPPED1 (downstream)	Associates with CTD-3037G24.3 in: testis. Associates with SNX29 in: visceral adipocytes p-value 4.00*10-6, lung p-value 3.36*10-7, tibial nerve p-value 1.16*10-6, tibial artery p-value 3.16*10-6, aorta p-value 1.97*10-7 and thyroid p-value 8.29*10-8.	SNX29: is a protein coding gene. CPPED1: is a protein coding gene.	SNX29: medium. CNPPED1: low.	SNX29: NA. CPPED1: NA.	SNX29: none. CPPED1: none.	SNX29: none. CPPED1: none.	SNX29: none. CPPED1: none.	NA
FT4	rs11078333	NCOR1 (intronic), TTC19 (downstream)	PIGL (upstream), NCOR1 (intronic), TTC19 (downstream)	Association with ADORA2B, TTC19, ZSWIM7, CENPV and NCOR1. Association with NCOR1 in: blood p-value 1.30*10-12. Association with TTC19 in: muscularis mucosae p-value 8.12*10-6, lung p-value 3.95*10-7, transformed fibroblasts p-value 4.11*10-15, tibial artery p-value 4.72*10-7, breast p-value 5.64*10-6, blood p-value 6.59*10-9, thyroid p-value 1.42*10-7, transverse colon p-value 3.86*10-6, unexpose…	NCOR1: this gene encodes a protein that mediates ligand-dependent transcription repression of thyroid-hormone and retinoic acid receptors by promoting chromatin condensation and preventing access of the transcription machinery. TTC19: this gene encodes a protein involved in protein-protein interactions and is embedded in the inner mitochondrial membrane involved in the mitochondrial respiratory c…	NCOR1: medium. TTC19: medium. PIGL: medium.	NCOR1: #109800. Bladder Cancer. Ncor1-deficient mice show altered expression of transcription. The resulting block in CNS, erythrocytes, thymocyte development indicating that NCOR1 is a required component of short-term active repression by nuclear receptors and MAD and of a subset of long-term repression events mediated by REST . Ncor1 knockin mouse models show abberant clock and circardian behav…	NCOR1: 149 scientific&medical abstracts. TTC19: none. PIGL: none.	NCOR1: 15 scientific&medical abstracts. TTC19: none. PIGL: none.	NCOR1: 15 scientific&medical abstracts. TTC19: none. PIGL: none.	NA
FT4	rs56069042	PMAIP1 (downstream), MC4R (downstream)	PMAIP1 (downstream), MC4R (downstream)	NA	PMAIP1: is a protein coding gene associated with several diseases: adult T-cell leukemia and T-cell leukemia. Related pathways are gene expression and Wnt signaling pathway. MC4R: the protein encoded by this gene is a membrane-bound receptor and member of the melanocortin receptor family and interacts with adrenocorticotropic and MSH hormones mediated by G proteins. Defects in this gene are cause…	PMAIP1: medium. MC4R: medium.	PMAIP1: Alias NOXA: Noxa-deficient mice are born as expected and become healthy adults, but have a decreased DNA damage-induced apoptosis in fibroblasts. It has been concluded that Noxa is a critical mediator of apoptotic response. MC4R: #601665 obesity.	PMAIP1: PMID: 25795775: RET proto-oncogene negatively regulates transcription activation of factor 4-mediated apoptosis. MC4R: 18 scientific&medical abstracts: on the thyroid in relation to obesity.	PMAIP1: two abstracts 1) tumor suppresson in pituitary gonadotrope tumors: PMID: 21810943 and 2) gene expression in pituitary adenomas: PMID: 21351040. MC4R: 60 scientific&medical abstracts.	PMAIP1: one abstract on tumor suppresson in pituitary gonadotrope tumors: PMID: 21810943. MC4R: 253 scientific&medical abstracts.	NA
Resources included:
SNIPA	http://snipa.helmholtz-muenchen.de/snipa/index.php?task=ld_plot
UCSC browser	https://genome-euro.ucsc.edu/cgi-bin/hgTracks?db=hg19
GeneCards	http://www.genecards.org/Search/Keyword?queryString=TSHR
Human Protein Atlas	http://www.proteinatlas.org
OMIM	http://www.ncbi.nlm.nih.gov/omim/?term=TSHR
